# Supplementary material for: Determination of temperature thresholds for the parasitoid Diachasmimorpha longicaudata (Hymenoptera: Braconidae), using life cycle simulation modeling: Implications for effective field releases in classical biological control of fruit flies
Source: PLoS One. 2021 Aug 13;16(8):e0255582. doi: 10.1371/journal.pone.0255582 (PMC8362971; doi:10.1371/journal.pone.0255582)
Supplement: S1 Table — (XLSX) [file pone.0255582.s001.xlsx]

## Sheet: Egg to adult
Temperature	Days	Total insects	No. emerged
15	46	2360	0
15	47	2360	1
15	48	2360	0
15	49	2360	2
15	50	2360	0
15	51	2360	0
15	52	2360	8
15	53	2360	1
15	54	2360	1
15	55	2360	4
15	56	2360	4
15	57	2360	2
15	58	2360	17
15	59	2360	12
15	60	2360	7
15	61	2360	21
15	62	2360	26
15	63	2360	24
15	64	2360	22
15	65	2360	27
15	66	2360	30
15	67	2360	18
15	68	2360	16
15	69	2360	41
15	70	2360	24
15	71	2360	9
15	72	2360	37
15	73	2360	19
15	74	2360	7
15	75	2360	8
15	76	2360	16
15	77	2360	15
15	78	2360	22
15	79	2360	9
15	80	2360	17
15	81	2360	6
15	82	2360	7
15	83	2360	6
15	84	2360	7
15	85	2360	5
15	86	2360	3
15	87	2360	3
15	88	2360	0
15	89	2360	0
15	90	2360	0
15	91	2360	0
15	92	2360	0
15	93	2360	0
15	94	2360	0
15	95	2360	0
15	96	2360	0
15	97	2360	2
15	98	2360	0
15	99	2360	1
20	23	3217	0
20	24	3217	2
20	25	3217	13
20	26	3217	28
20	27	3217	74
20	28	3217	101
20	29	3217	137
20	30	3217	124
20	31	3217	151
20	32	3217	118
20	33	3217	131
20	34	3217	100
20	35	3217	92
20	36	3217	70
20	37	3217	57
20	38	3217	43
20	39	3217	33
20	40	3217	21
20	41	3217	15
20	42	3217	11
20	43	3217	4
20	44	3217	3
20	45	3217	3
20	46	3217	2
20	47	3217	0
20	48	3217	1
20	49	3217	0
20	50	3217	1
20	51	3217	1
25	14	1815	0
25	15	1815	8
25	16	1815	48
25	17	1815	107
25	18	1815	199
25	19	1815	350
25	20	1815	317
25	21	1815	185
25	22	1815	103
25	23	1815	64
25	24	1815	42
25	25	1815	17
25	26	1815	5
25	27	1815	3
25	28	1815	3
25	29	1815	4
30	12	3600	0
30	13	3600	1
30	14	3600	18
30	15	3600	80
30	16	3600	89
30	17	3600	108
30	18	3600	47
30	19	3600	62
30	20	3600	27
30	21	3600	5
30	22	3600	3
30	23	3600	0
30	24	3600	0
30	25	3600	10
30	26	3600	0

## Sheet: Males
Temperature	Days	Total insects	No. dead
15	1	400	2
15	2	400	3
15	3	400	1
15	4	400	3
15	5	400	6
15	6	400	3
15	7	400	4
15	8	400	5
15	9	400	3
15	10	400	6
15	11	400	5
15	12	400	17
15	13	400	6
15	14	400	14
15	15	400	10
15	16	400	15
15	17	400	18
15	18	400	20
15	19	400	7
15	20	400	25
15	21	400	9
15	22	400	15
20	1	400	0
20	2	400	4
20	3	400	5
20	4	400	22
20	5	400	33
20	6	400	31
20	7	400	4
20	8	400	8
20	9	400	10
20	10	400	6
20	11	400	17
20	12	400	33
20	13	400	21
20	14	400	6
20	15	400	23
20	16	400	24
20	17	400	1
20	18	400	3
20	19	400	6
20	20	400	6
20	21	400	9
20	22	400	18
20	23	400	15
20	24	400	9
20	25	400	6
20	26	400	12
20	27	400	4
20	28	400	3
20	29	400	4
20	30	400	6
20	31	400	0
20	32	400	3
20	33	400	0
20	34	400	0
20	35	400	0
20	36	400	3
20	37	400	0
20	38	400	0
20	39	400	3
20	40	400	6
20	41	400	0
20	42	400	3
20	43	400	4
20	44	400	1
20	45	400	0
20	46	400	0
20	47	400	5
20	48	400	0
20	49	400	1
20	50	400	0
20	51	400	5
20	52	400	3
20	53	400	2
20	54	400	4
20	55	400	2
20	56	400	2
20	57	400	1
20	58	400	0
20	59	400	1
25	1	400	0
25	2	400	2
25	3	400	4
25	4	400	14
25	5	400	12
25	6	400	28
25	7	400	21
25	8	400	22
25	9	400	12
25	10	400	7
25	11	400	20
25	12	400	16
25	13	400	16
25	14	400	8
25	15	400	19
25	16	400	10
25	17	400	8
25	18	400	7
25	19	400	13
25	20	400	9
25	21	400	9
25	22	400	11
25	23	400	13
25	24	400	7
25	25	400	6
25	26	400	9
25	27	400	4
25	28	400	4
25	29	400	4
25	30	400	8
25	31	400	3
25	32	400	5
25	33	400	0
25	34	400	5
25	35	400	7
25	36	400	4
25	37	400	7
25	38	400	3
25	39	400	4
25	40	400	6
25	41	400	0
25	42	400	2
25	43	400	2
25	44	400	1
25	45	400	1
25	46	400	0
25	47	400	0
25	48	400	0
25	49	400	0
25	50	400	2
25	51	400	4
25	52	400	2
25	53	400	0
25	54	400	2
25	55	400	3
25	56	400	1
25	57	400	1
25	58	400	4
25	59	400	1
25	60	400	3
25	61	400	2
25	62	400	1
25	63	400	1
30	1	600	5
30	2	600	47
30	3	600	36
30	4	600	35
30	5	600	32
30	6	600	18
30	7	600	26
30	8	600	27
30	9	600	21
30	10	600	26
30	11	600	7
30	12	600	13
30	13	600	28
30	14	600	5
30	15	600	9
30	16	600	10
35	1	500	0
35	2	500	224
35	3	500	98
35	4	500	86
35	5	500	28
35	6	500	23
35	7	500	34
35	8	500	6
35	9	500	1

## Sheet: Females
Temperature	Days	Total insects	No. dead
15	1	400	0
15	2	400	1
15	3	400	11
15	4	400	19
15	5	400	9
15	6	400	9
15	7	400	12
15	8	400	14
15	9	400	35
15	10	400	42
15	11	400	14
15	12	400	13
15	13	400	50
15	14	400	20
15	15	400	8
15	16	400	15
20	1	400	0
20	2	400	5
20	3	400	28
20	4	400	11
20	5	400	11
20	6	400	13
20	7	400	3
20	8	400	11
20	9	400	6
20	10	400	8
20	11	400	8
20	12	400	8
20	13	400	6
20	14	400	8
20	15	400	10
20	16	400	4
20	17	400	7
20	18	400	6
20	19	400	11
20	20	400	10
20	21	400	8
20	22	400	1
20	23	400	6
20	24	400	4
20	25	400	9
20	26	400	6
20	27	400	4
20	28	400	2
20	29	400	2
20	30	400	2
20	31	400	2
20	32	400	4
20	33	400	2
20	34	400	2
20	35	400	2
20	36	400	3
20	37	400	2
20	38	400	2
20	39	400	0
20	40	400	0
20	41	400	0
20	42	400	0
20	43	400	0
20	44	400	0
20	45	400	2
20	46	400	0
20	47	400	1
20	48	400	2
20	49	400	1
20	50	400	0
20	51	400	0
20	52	400	1
25	1	605	0
25	2	605	5
25	3	605	19
25	4	605	14
25	5	605	10
25	6	605	10
25	7	605	7
25	8	605	8
25	9	605	24
25	10	605	9
25	11	605	6
25	12	605	7
25	13	605	11
25	14	605	2
25	15	605	6
25	16	605	2
25	17	605	3
25	18	605	6
25	19	605	2
25	20	605	5
25	21	605	2
25	22	605	3
25	23	605	6
25	24	605	6
25	25	605	8
25	26	605	5
25	27	605	5
25	28	605	4
25	29	605	0
25	30	605	0
25	31	605	0
25	32	605	2
25	33	605	1
25	34	605	2
25	35	605	0
25	36	605	0
25	37	605	0
25	38	605	0
25	39	605	0
25	40	605	0
25	41	605	4
25	42	605	1
25	43	605	0
25	44	605	1
25	45	605	0
30	1	400	0
30	2	400	19
30	3	400	11
30	4	400	15
30	5	400	9
30	6	400	17
30	7	400	31
30	8	400	4
30	9	400	17
35	1	500	0
35	2	500	330
35	3	500	99
35	4	500	38
35	5	500	20
35	6	500	7
35	7	500	5
35	8	500	0
35	9	500	1

## Sheet: Fecundity
15	0	0	0	0	0	0	0	0	0	0	0	0	0	0	0	0	0	0	0	0	0	0	0	0	0	0	0	0	0	0	0	0	0	dead	dead	dead	dead	dead	dead	dead	dead	dead	dead	dead	dead	dead	dead	dead	dead
15	0	0	0	0	0	0	0	0	0	0	0	0	0	0	0	0	0	0	dead	dead	dead	dead	dead	dead	dead	dead	dead	dead	dead	dead	dead	dead	dead	dead	dead	dead	dead	dead	dead	dead	dead	dead	dead	dead	dead	dead	dead	dead	dead
15	0	0	0	0	0	0	0	0	0	0	0	0	0	0	0	0	0	0	dead	dead	dead	dead	dead	dead	dead	dead	dead	dead	dead	dead	dead	dead	dead	dead	dead	dead	dead	dead	dead	dead	dead	dead	dead	dead	dead	dead	dead	dead	dead
15	0	0	0	0	0	0	0	0	0	0	0	0	0	0	0	0	0	0	0	0	0	0	0	0	0	0	0	0	0	0	0	0	0	0	0	0	0	0	0	0	0	0	0	0	0	0	0	0	0
15	0	0	0	0	0	0	0	0	0	0	0	0	0	0	0	0	0	0	0	0	0	0	0	0	0	0	0	0	1	0	0	0	0	0	0	0	0	0	0	0	0	0	0	0	0	0	0	0	0
15	0	0	0	0	0	0	0	0	0	0	0	0	0	0	0	0	0	0	dead	dead	dead	dead	dead	dead	dead	dead	dead	dead	dead	dead	dead	dead	dead	dead	dead	dead	dead	dead	dead	dead	dead	dead	dead	dead	dead	dead	dead	dead	dead
15	0	0	0	0	0	0	0	0	0	0	0	0	0	0	0	0	0	0	0	0	0	0	0	dead	dead	dead	dead	dead	dead	dead	dead	dead	dead	dead	dead	dead	dead	dead	dead	dead	dead	dead	dead	dead	dead	dead	dead	dead	dead
15	0	0	0	0	0	0	0	0	0	0	0	0	0	0	0	0	0	0	0	0	0	dead	dead	dead	dead	dead	dead	dead	dead	dead	dead	dead	dead	dead	dead	dead	dead	dead	dead	dead	dead	dead	dead	dead	dead	dead	dead	dead	dead
15	0	0	0	0	0	0	0	0	0	0	0	0	0	0	0	0	0	0	0	0	0	0	1	0	2	5	1	5	4	3	0	0	5	0	1	0	0	0	0	4	0	dead	dead	dead	dead	dead	dead	dead	dead
15	0	0	0	0	0	0	0	0	0	0	0	0	0	0	0	0	0	0	dead	dead	dead	dead	dead	dead	dead	dead	dead	dead	dead	dead	dead	dead	dead	dead	dead	dead	dead	dead	dead	dead	dead	dead	dead	dead	dead	dead	dead	dead	dead
15	0	0	0	0	0	0	0	0	0	0	1	1	0	0	1	0	1	1	1	1	2	9	0	0	1	1	0	1	1	1	2	0	0	2	0	0	dead	dead	dead	dead	dead	dead	dead	dead	dead	dead	dead	dead	dead
15	0	0	0	0	0	0	0	0	0	0	0	0	0	0	0	0	0	0	dead	dead	dead	dead	dead	dead	dead	dead	dead	dead	dead	dead	dead	dead	dead	dead	dead	dead	dead	dead	dead	dead	dead	dead	dead	dead	dead	dead	dead	dead	dead
15	0	0	0	0	0	0	0	0	0	0	0	0	0	0	0	0	0	0	0	1	0	0	0	0	0	0	0	0	0	0	0	0	4	0	0	0	0	0	0	0	0	0	0	0	0	0	0	0	0
15	0	0	0	0	0	0	0	0	0	0	0	dead	dead	dead	dead	dead	dead	dead	dead	dead	dead	dead	dead	dead	dead	dead	dead	dead	dead	dead	dead	dead	dead	dead	dead	dead	dead	dead	dead	dead	dead	dead	dead	dead	dead	dead	dead	dead	dead
15	0	0	0	0	0	0	0	0	0	0	0	0	0	0	0	0	0	0	0	0	0	0	0	0	0	0	dead	dead	dead	dead	dead	dead	dead	dead	dead	dead	dead	dead	dead	dead	dead	dead	dead	dead	dead	dead	dead	dead	dead
15	0	0	0	0	0	0	0	0	0	0	0	0	0	0	1	0	0	1	0	0	0	1	0	0	1	1	0	0	0	0	0	0	0	dead	dead	dead	dead	dead	dead	dead	dead	dead	dead	dead	dead	dead	dead	dead	dead
15	0	0	0	0	0	0	0	0	0	2	0	0	2	1	0	0	0	2	0	0	0	0	0	0	0	0	0	0	0	0	1	0	0	0	1	1	1	0	0	0	0	dead	dead	dead	dead	dead	dead	dead	dead
15	0	0	0	0	0	0	0	0	0	0	0	0	0	0	0	0	0	0	0	0	dead	dead	dead	dead	dead	dead	dead	dead	dead	dead	dead	dead	dead	dead	dead	dead	dead	dead	dead	dead	dead	dead	dead	dead	dead	dead	dead	dead	dead
15	0	0	3	4	0	0	0	0	0	0	0	1	0	0	0	0	0	0	0	0	dead	dead	dead	dead	dead	dead	dead	dead	dead	dead	dead	dead	dead	dead	dead	dead	dead	dead	dead	dead	dead	dead	dead	dead	dead	dead	dead	dead	dead
15	11	0	0	0	0	2	0	dead	dead	dead	dead	dead	dead	dead	dead	dead	dead	dead	dead	dead	dead	dead	dead	dead	dead	dead	dead	dead	dead	dead	dead	dead	dead	dead	dead	dead	dead	dead	dead	dead	dead	dead	dead	dead	dead	dead	dead	dead	dead
15	0	0	0	0	0	0	0	1	0	0	0	0	0	0	0	0	0	0	0	0	0	0	0	0	0	0	0	0	0	dead	dead	dead	dead	dead	dead	dead	dead	dead	dead	dead	dead	dead	dead	dead	dead	dead	dead	dead	dead
15	0	0	0	0	0	4	0	0	0	0	0	0	dead	dead	dead	dead	dead	dead	dead	dead	dead	dead	dead	dead	dead	dead	dead	dead	dead	dead	dead	dead	dead	dead	dead	dead	dead	dead	dead	dead	dead	dead	dead	dead	dead	dead	dead	dead	dead
15	0	0	0	0	0	0	0	dead	dead	dead	dead	dead	dead	dead	dead	dead	dead	dead	dead	dead	dead	dead	dead	dead	dead	dead	dead	dead	dead	dead	dead	dead	dead	dead	dead	dead	dead	dead	dead	dead	dead	dead	dead	dead	dead	dead	dead	dead	dead
15	0	0	0	0	0	0	0	0	0	0	0	1	0	0	0	0	0	dead	dead	dead	dead	dead	dead	dead	dead	dead	dead	dead	dead	dead	dead	dead	dead	dead	dead	dead	dead	dead	dead	dead	dead	dead	dead	dead	dead	dead	dead	dead	dead
15	0	0	0	0	0	0	0	0	0	0	0	0	0	0	0	0	0	0	0	0	0	0	0	0	dead	dead	dead	dead	dead	dead	dead	dead	dead	dead	dead	dead	dead	dead	dead	dead	dead	dead	dead	dead	dead	dead	dead	dead	dead
15	0	0	0	0	0	0	0	0	0	0	0	0	0	0	0	0	0	dead	dead	dead	dead	dead	dead	dead	dead	dead	dead	dead	dead	dead	dead	dead	dead	dead	dead	dead	dead	dead	dead	dead	dead	dead	dead	dead	dead	dead	dead	dead	dead
15	0	0	0	0	0	0	0	0	0	0	0	0	dead	dead	dead	dead	dead	dead	dead	dead	dead	dead	dead	dead	dead	dead	dead	dead	dead	dead	dead	dead	dead	dead	dead	dead	dead	dead	dead	dead	dead	dead	dead	dead	dead	dead	dead	dead	dead
15	0	0	0	0	0	0	0	0	3	3	2	2	0	2	0	0	0	0	0	0	0	dead	dead	dead	dead	dead	dead	dead	dead	dead	dead	dead	dead	dead	dead	dead	dead	dead	dead	dead	dead	dead	dead	dead	dead	dead	dead	dead	dead
15	0	0	0	0	0	0	0	0	0	0	0	0	dead	dead	dead	dead	dead	dead	dead	dead	dead	dead	dead	dead	dead	dead	dead	dead	dead	dead	dead	dead	dead	dead	dead	dead	dead	dead	dead	dead	dead	dead	dead	dead	dead	dead	dead	dead	dead
15	1	0	0	0	0	0	0	0	0	0	0	0	0	0	0	0	0	0	0	11	2	1	5	2	0	0	0	2	3	1	2	1	0	1	0	0	0	0	1	0	0	0	dead	dead	dead	dead	dead	dead	dead
15	0	0	0	0	1	0	0	0	0	0	0	0	0	0	0	0	0	0	0	0	0	0	0	0	0	dead	dead	dead	dead	dead	dead	dead	dead	dead	dead	dead	dead	dead	dead	dead	dead	dead	dead	dead	dead	dead	dead	dead	dead
15	0	0	0	0	0	0	0	0	0	0	0	0	0	0	0	0	0	0	0	0	0	0	0	0	0	0	0	0	0	0	0	0	0	0	0	0	0	0	0	0	0	0	0	0	0	0	0	0	0
15	0	0	0	0	0	0	0	0	0	0	0	2	3	1	0	dead	dead	dead	dead	dead	dead	dead	dead	dead	dead	dead	dead	dead	dead	dead	dead	dead	dead	dead	dead	dead	dead	dead	dead	dead	dead	dead	dead	dead	dead	dead	dead	dead	dead
15	0	0	0	0	2	0	0	dead	dead	dead	dead	dead	dead	dead	dead	dead	dead	dead	dead	dead	dead	dead	dead	dead	dead	dead	dead	dead	dead	dead	dead	dead	dead	dead	dead	dead	dead	dead	dead	dead	dead	dead	dead	dead	dead	dead	dead	dead	dead
15	0	0	0	0	0	0	0	0	0	2	0	4	0	1	1	0	0	0	2	0	0	2	1	2	0	5	0	6	1	2	0	0	0	2	0	0	0	0	0	1	1	0	0	0	0	0	3	0	0
15	0	0	0	0	0	0	0	0	1	12	0	2	0	4	5	1	3	0	15	0	3	3	6	1	3	3	0	0	1	3	5	1	0	0	0	dead	dead	dead	dead	dead	dead	dead	dead	dead	dead	dead	dead	dead	dead
15	0	1	0	0	0	2	0	0	1	0	1	0	0	3	0	6	3	3	1	2	4	0	1	0	0	0	0	0	0	1	dead	dead	dead	dead	dead	dead	dead	dead	dead	dead	dead	dead	dead	dead	dead	dead	dead	dead	dead
15	0	0	0	0	1	0	0	dead	dead	dead	dead	dead	dead	dead	dead	dead	dead	dead	dead	dead	dead	dead	dead	dead	dead	dead	dead	dead	dead	dead	dead	dead	dead	dead	dead	dead	dead	dead	dead	dead	dead	dead	dead	dead	dead	dead	dead	dead	dead
15	0	1	1	0	1	0	3	2	1	2	5	1	1	0	1	4	1	3	1	3	2	0	0	2	2	3	5	0	0	0	0	1	1	0	0	1	0	2	0	1	0	0	0	0	2	0	0	1	0
15	0	0	0	0	0	0	0	0	1	0	0	0	2	0	2	3	4	6	0	1	1	0	0	3	1	0	5	0	2	1	2	1	0	0	0	0	1	1	0	0	1	0	0	0	0	0	dead	dead	dead
15	0	0	0	0	0	0	0	0	0	0	8	1	4	1	0	0	dead	dead	dead	dead	dead	dead	dead	dead	dead	dead	dead	dead	dead	dead	dead	dead	dead	dead	dead	dead	dead	dead	dead	dead	dead	dead	dead	dead	dead	dead	dead	dead	dead
15	0	1	0	0	0	0	0	0	0	0	0	0	0	0	0	0	0	0	0	0	0	0	0	0	0	0	0	0	0	0	0	0	0	0	0	0	0	0	0	0	0	0	0	0	0	0	0	0	0
15	0	0	0	0	0	0	0	0	1	0	0	2	0	0	0	0	1	0	0	0	dead	dead	dead	dead	dead	dead	dead	dead	dead	dead	dead	dead	dead	dead	dead	dead	dead	dead	dead	dead	dead	dead	dead	dead	dead	dead	dead	dead	dead
15	0	0	0	0	0	3	dead	dead	dead	dead	dead	dead	dead	dead	dead	dead	dead	dead	dead	dead	dead	dead	dead	dead	dead	dead	dead	dead	dead	dead	dead	dead	dead	dead	dead	dead	dead	dead	dead	dead	dead	dead	dead	dead	dead	dead	dead	dead	dead
15	0	0	0	0	0	3	0	0	7	4	8	3	2	1	0	2	2	0	0	2	0	1	1	3	0	3	2	0	4	1	0	2	0	1	0	1	0	0	0	0	3	2	1	0	0	0	0	0	0
15	0	0	0	1	0	0	0	0	0	0	0	dead	dead	dead	dead	dead	dead	dead	dead	dead	dead	dead	dead	dead	dead	dead	dead	dead	dead	dead	dead	dead	dead	dead	dead	dead	dead	dead	dead	dead	dead	dead	dead	dead	dead	dead	dead	dead	dead
15	0	2	0	0	0	2	2	1	1	9	3	9	4	1	7	5	0	1	3	0	0	0	0	6	2	0	0	0	3	0	0	0	0	1	0	0	0	1	0	0	0	0	0	0	0	0	0	0	0
15	0	0	0	1	1	2	6	1	1	10	3	2	5	4	3	8	3	3	3	1	0	0	0	3	1	0	0	0	5	1	2	1	1	2	2	4	0	2	3	0	1	2	0	0	0	0	0	0	0
15	0	0	0	1	0	1	2	2	5	7	4	3	4	2	1	2	1	2	4	7	1	2	2	1	0	1	1	2	1	2	2	5	0	0	dead	dead	dead	dead	dead	dead	dead	dead	dead	dead	dead	dead	dead	dead	dead
15	0	2	3	5	0	2	0	4	2	2	0	6	1	2	3	3	0	0	0	0	0	0	0	dead	dead	dead	dead	dead	dead	dead	dead	dead	dead	dead	dead	dead	dead	dead	dead	dead	dead	dead	dead	dead	dead	dead	dead	dead	dead
15	0	0	0	0	0	1	9	8	1	4	0	0	0	2	3	2	2	2	0	0	1	1	1	5	1	1	1	0	0	0	0	0	1	2	0	0	1	1	0	0	0	0	0	0	0	0	0	0	dead
20	0	3	7	2	0	9	5	4	1	0	0	dead	dead	dead	dead	dead	dead	dead	dead	dead	dead	dead	dead	dead	dead	dead	dead	dead	dead	dead	dead	dead	dead	dead	dead	dead	dead	dead	dead	dead	dead	dead	dead	dead	dead	dead	dead	dead	dead
20	0	7	11	2	13	4	0	dead	dead	dead	dead	dead	dead	dead	dead	dead	dead	dead	dead	dead	dead	dead	dead	dead	dead	dead	dead	dead	dead	dead	dead	dead	dead	dead	dead	dead	dead	dead	dead	dead	dead	dead	dead	dead	dead	dead	dead	dead	dead
20	0	0	0	0	dead	dead	dead	dead	dead	dead	dead	dead	dead	dead	dead	dead	dead	dead	dead	dead	dead	dead	dead	dead	dead	dead	dead	dead	dead	dead	dead	dead	dead	dead	dead	dead	dead	dead	dead	dead	dead	dead	dead	dead	dead	dead	dead	dead	dead
20	0	0	0	0	0	0	0	0	0	0	0	0	0	5	6	1	3	2	2	0	dead	dead	dead	dead	dead	dead	dead	dead	dead	dead	dead	dead	dead	dead	dead	dead	dead	dead	dead	dead	dead	dead	dead	dead	dead	dead	dead	dead	dead
20	0	0	0	0	0	0	0	2	0	0	1	0	0	0	1	0	5	0	2	0	0	0	0	0	0	0	0	0	0	0	0	0	0	1	2	3	dead	dead	dead	dead	dead	dead	dead	dead	dead	dead	dead	dead	dead
20	0	0	0	0	0	0	0	0	0	0	0	0	0	0	0	0	0	0	0	0	0	0	0	0	0	0	0	0	0	0	0	0	dead	dead	dead	dead	dead	dead	dead	dead	dead	dead	dead	dead	dead	dead	dead	dead	dead
20	0	0	0	0	0	0	0	0	0	1	0	0	0	1	0	0	0	0	0	0	0	0	0	0	0	0	0	0	0	0	0	0	0	1	2	3	0	0	0	0	0	0	0	0	0	0	1	0	0
20	1	1	0	0	0	7	10	6	3	7	9	4	4	0	dead	dead	dead	dead	dead	dead	dead	dead	dead	dead	dead	dead	dead	dead	dead	dead	dead	dead	dead	dead	dead	dead	dead	dead	dead	dead	dead	dead	dead	dead	dead	dead	dead	dead	dead
20	0	0	0	0	0	6	3	4	3	0	dead	dead	dead	dead	dead	dead	dead	dead	dead	dead	dead	dead	dead	dead	dead	dead	dead	dead	dead	dead	dead	dead	dead	dead	dead	dead	dead	dead	dead	dead	dead	dead	dead	dead	dead	dead	dead	dead	dead
20	0	0	0	0	0	0	0	0	3	0	0	0	0	0	dead	dead	dead	dead	dead	dead	dead	dead	dead	dead	dead	dead	dead	dead	dead	dead	dead	dead	dead	dead	dead	dead	dead	dead	dead	dead	dead	dead	dead	dead	dead	dead	dead	dead	dead
20	0	14	10	14	8	11	17	5	10	2	12	7	14	8	8	5	0	0	0	0	0	0	0	0	0	0	0	10	dead	dead	dead	dead	dead	dead	dead	dead	dead	dead	dead	dead	dead	dead	dead	dead	dead	dead	dead	dead	dead
20	0	0	0	0	5	0	dead	dead	dead	dead	dead	dead	dead	dead	dead	dead	dead	dead	dead	dead	dead	dead	dead	dead	dead	dead	dead	dead	dead	dead	dead	dead	dead	dead	dead	dead	dead	dead	dead	dead	dead	dead	dead	dead	dead	dead	dead	dead	dead
20	0	0	15	1	5	2	0	0	0	0	0	0	0	3	0	0	9	2	6	0	0	0	2	0	0	0	0	0	dead	dead	dead	dead	dead	dead	dead	dead	dead	dead	dead	dead	dead	dead	dead	dead	dead	dead	dead	dead	dead
20	0	0	0	0	1	1	0	0	0	0	0	0	1	13	9	6	9	11	3	17	1	4	7	6	2	7	9	0	5	2	1	1	1	1	1	2	6	4	3	2	4	dead	dead	dead	dead	dead	dead	dead	dead
20	0	0	dead	dead	dead	dead	dead	dead	dead	dead	dead	dead	dead	dead	dead	dead	dead	dead	dead	dead	dead	dead	dead	dead	dead	dead	dead	dead	dead	dead	dead	dead	dead	dead	dead	dead	dead	dead	dead	dead	dead	dead	dead	dead	dead	dead	dead	dead	dead
20	0	0	6	10	0	6	8	0	3	14	5	8	12	10	7	4	0	0	0	dead	dead	dead	dead	dead	dead	dead	dead	dead	dead	dead	dead	dead	dead	dead	dead	dead	dead	dead	dead	dead	dead	dead	dead	dead	dead	dead	dead	dead	dead
20	0	0	0	0	0	15	2	6	9	11	6	12	16	4	10	13	6	8	2	6	2	6	1	0	dead	dead	dead	dead	dead	dead	dead	dead	dead	dead	dead	dead	dead	dead	dead	dead	dead	dead	dead	dead	dead	dead	dead	dead	dead
20	0	0	0	9	6	5	4	9	8	6	19	5	16	6	12	14	11	15	11	9	2	8	8	12	5	9	0	0	0	dead	dead	dead	dead	dead	dead	dead	dead	dead	dead	dead	dead	dead	dead	dead	dead	dead	dead	dead	dead
20	18	8	7	12	8	8	9	10	6	16	8	10	2	4	0	2	2	0	0	0	0	dead	dead	dead	dead	dead	dead	dead	dead	dead	dead	dead	dead	dead	dead	dead	dead	dead	dead	dead	dead	dead	dead	dead	dead	dead	dead	dead	dead
20	0	0	0	0	5	2	5	9	6	15	6	7	5	5	17	6	2	0	0	7	1	0	0	0	1	0	0	0	3	2	0	0	dead	dead	dead	dead	dead	dead	dead	dead	dead	dead	dead	dead	dead	dead	dead	dead	dead
20	1	10	5	15	5	5	6	4	3	6	10	9	9	4	7	9	2	11	9	4	2	6	3	12	3	0	1	0	dead	dead	dead	dead	dead	dead	dead	dead	dead	dead	dead	dead	dead	dead	dead	dead	dead	dead	dead	dead	dead
20	0	0	2	9	0	dead	dead	dead	dead	dead	dead	dead	dead	dead	dead	dead	dead	dead	dead	dead	dead	dead	dead	dead	dead	dead	dead	dead	dead	dead	dead	dead	dead	dead	dead	dead	dead	dead	dead	dead	dead	dead	dead	dead	dead	dead	dead	dead	dead
20	0	0	0	0	3	10	0	6	5	11	9	9	8	5	3	1	8	11	9	5	4	0	0	0	0	dead	dead	dead	dead	dead	dead	dead	dead	dead	dead	dead	dead	dead	dead	dead	dead	dead	dead	dead	dead	dead	dead	dead	dead
20	0	0	0	8	15	6	7	6	14	11	10	14	12	7	dead	dead	dead	dead	dead	dead	dead	dead	dead	dead	dead	dead	dead	dead	dead	dead	dead	dead	dead	dead	dead	dead	dead	dead	dead	dead	dead	dead	dead	dead	dead	dead	dead	dead	dead
20	3	7	12	0	3	4	6	0	4	11	3	8	13	5	11	4	8	4	11	4	2	3	2	9	4	0	6	4	2	0	0	1	0	0	dead	dead	dead	dead	dead	dead	dead	dead	dead	dead	dead	dead	dead	dead	dead
20	0	0	0	0	0	5	5	2	0	0	0	0	0	0	0	0	0	0	0	0	0	0	0	0	0	0	dead	dead	dead	dead	dead	dead	dead	dead	dead	dead	dead	dead	dead	dead	dead	dead	dead	dead	dead	dead	dead	dead	dead
20	2	0	0	0	0	16	8	2	9	12	16	6	5	4	14	2	8	7	12	dead	dead	dead	dead	dead	dead	dead	dead	dead	dead	dead	dead	dead	dead	dead	dead	dead	dead	dead	dead	dead	dead	dead	dead	dead	dead	dead	dead	dead	dead
20	0	12	11	5	5	5	7	4	9	3	10	9	13	10	9	13	3	9	12	5	2	9	0	6	10	1	0	0	0	0	0	0	0	0	dead	dead	dead	dead	dead	dead	dead	dead	dead	dead	dead	dead	dead	dead	dead
20	0	16	13	11	7	5	3	1	8	10	8	9	9	7	15	5	10	7	7	2	0	5	1	9	16	4	4	0	dead	dead	dead	dead	dead	dead	dead	dead	dead	dead	dead	dead	dead	dead	dead	dead	dead	dead	dead	dead	dead
20	0	14	12	9	10	5	11	4	1	14	15	6	11	5	15	13	15	9	3	3	0	0	0	0	0	0	1	0	0	0	0	1	0	0	0	0	0	0	0	dead	dead	dead	dead	dead	dead	dead	dead	dead	dead
20	0	0	0	0	1	8	0	3	9	12	3	12	5	9	6	9	5	3	3	8	4	9	7	0	0	0	0	0	dead	dead	dead	dead	dead	dead	dead	dead	dead	dead	dead	dead	dead	dead	dead	dead	dead	dead	dead	dead	dead
20	0	0	0	0	0	0	8	2	15	13	8	8	5	9	5	9	8	10	3	0	0	dead	dead	dead	dead	dead	dead	dead	dead	dead	dead	dead	dead	dead	dead	dead	dead	dead	dead	dead	dead	dead	dead	dead	dead	dead	dead	dead	dead
20	10	4	9	8	3	11	4	4	7	6	10	5	2	8	1	8	3	9	5	3	6	0	1	0	dead	dead	dead	dead	dead	dead	dead	dead	dead	dead	dead	dead	dead	dead	dead	dead	dead	dead	dead	dead	dead	dead	dead	dead	dead
20	0	0	12	9	6	9	4	11	7	12	6	dead	dead	dead	dead	dead	dead	dead	dead	dead	dead	dead	dead	dead	dead	dead	dead	dead	dead	dead	dead	dead	dead	dead	dead	dead	dead	dead	dead	dead	dead	dead	dead	dead	dead	dead	dead	dead	dead
20	6	13	10	12	10	10	6	6	6	5	6	14	7	8	0	0	0	1	0	0	0	0	0	0	0	0	0	0	0	0	0	0	0	0	0	0	0	0	dead	dead	dead	dead	dead	dead	dead	dead	dead	dead	dead
20	0	8	11	11	2	11	1	4	2	14	0	12	4	5	5	3	4	2	1	dead	dead	dead	dead	dead	dead	dead	dead	dead	dead	dead	dead	dead	dead	dead	dead	dead	dead	dead	dead	dead	dead	dead	dead	dead	dead	dead	dead	dead	dead
20	5	10	14	8	11	14	5	13	5	12	3	3	15	10	4	13	0	dead	dead	dead	dead	dead	dead	dead	dead	dead	dead	dead	dead	dead	dead	dead	dead	dead	dead	dead	dead	dead	dead	dead	dead	dead	dead	dead	dead	dead	dead	dead	dead
20	0	0	0	0	0	0	0	0	0	0	0	0	0	0	0	0	0	1	0	0	0	0	0	0	0	0	0	0	0	0	0	0	0	0	dead	dead	dead	dead	dead	dead	dead	dead	dead	dead	dead	dead	dead	dead	dead
20	0	7	9	5	4	0	1	12	9	20	0	5	12	2	1	1	3	3	1	0	0	0	0	0	0	dead	dead	dead	dead	dead	dead	dead	dead	dead	dead	dead	dead	dead	dead	dead	dead	dead	dead	dead	dead	dead	dead	dead	dead
20	0	1	0	0	0	0	1	0	0	0	2	0	0	0	1	0	0	1	4	7	9	1	5	7	8	3	3	6	5	8	12	2	1	0	0	dead	dead	dead	dead	dead	dead	dead	dead	dead	dead	dead	dead	dead	dead
20	2	6	4	5	8	8	7	9	9	16	9	5	3	13	4	7	5	dead	dead	dead	dead	dead	dead	dead	dead	dead	dead	dead	dead	dead	dead	dead	dead	dead	dead	dead	dead	dead	dead	dead	dead	dead	dead	dead	dead	dead	dead	dead	dead
20	6	4	4	2	7	9	8	8	7	16	7	10	3	2	8	8	dead	dead	dead	dead	dead	dead	dead	dead	dead	dead	dead	dead	dead	dead	dead	dead	dead	dead	dead	dead	dead	dead	dead	dead	dead	dead	dead	dead	dead	dead	dead	dead	dead
20	1	7	2	5	7	2	3	6	1	0	dead	dead	dead	dead	dead	dead	dead	dead	dead	dead	dead	dead	dead	dead	dead	dead	dead	dead	dead	dead	dead	dead	dead	dead	dead	dead	dead	dead	dead	dead	dead	dead	dead	dead	dead	dead	dead	dead	dead
20	0	2	11	0	4	2	8	11	0	0	dead	dead	dead	dead	dead	dead	dead	dead	dead	dead	dead	dead	dead	dead	dead	dead	dead	dead	dead	dead	dead	dead	dead	dead	dead	dead	dead	dead	dead	dead	dead	dead	dead	dead	dead	dead	dead	dead	dead
20	2	2	2	dead	dead	dead	dead	dead	dead	dead	dead	dead	dead	dead	dead	dead	dead	dead	dead	dead	dead	dead	dead	dead	dead	dead	dead	dead	dead	dead	dead	dead	dead	dead	dead	dead	dead	dead	dead	dead	dead	dead	dead	dead	dead	dead	dead	dead	dead
20	0	0	11	3	0	18	5	15	12	15	12	7	9	10	14	8	8	9	5	12	3	1	dead	dead	dead	dead	dead	dead	dead	dead	dead	dead	dead	dead	dead	dead	dead	dead	dead	dead	dead	dead	dead	dead	dead	dead	dead	dead	dead
20	0	0	0	0	0	0	0	0	0	0	0	0	0	0	0	0	0	0	0	0	0	0	0	0	0	0	0	1	0	0	0	0	0	dead	dead	dead	dead	dead	dead	dead	dead	dead	dead	dead	dead	dead	dead	dead	dead
20	0	12	9	9	3	8	9	4	3	3	3	0	0	0	dead	dead	dead	dead	dead	dead	dead	dead	dead	dead	dead	dead	dead	dead	dead	dead	dead	dead	dead	dead	dead	dead	dead	dead	dead	dead	dead	dead	dead	dead	dead	dead	dead	dead	dead
20	0	0	2	12	12	3	3	21	8	10	3	5	4	6	2	0	3	7	18	0	4	0	0	dead	dead	dead	dead	dead	dead	dead	dead	dead	dead	dead	dead	dead	dead	dead	dead	dead	dead	dead	dead	dead	dead	dead	dead	dead	dead
20	0	0	0	0	0	0	0	0	0	0	0	0	0	0	0	10	0	11	0	0	0	0	0	0	0	0	0	0	0	0	0	0	0	0	0	0	0	0	dead	dead	dead	dead	dead	dead	dead	dead	dead	dead	dead
25	2	dead	dead	dead	dead	dead	dead	dead	dead	dead	dead	dead	dead	dead	dead	dead	dead	dead	dead	dead	dead	dead	dead	dead	dead	dead	dead	dead	dead	dead	dead	dead	dead	dead	dead	dead	dead	dead	dead	dead	dead	dead	dead	dead	dead	dead	dead	dead	dead
25	0	8	1	0	dead	dead	dead	dead	dead	dead	dead	dead	dead	dead	dead	dead	dead	dead	dead	dead	dead	dead	dead	dead	dead	dead	dead	dead	dead	dead	dead	dead	dead	dead	dead	dead	dead	dead	dead	dead	dead	dead	dead	dead	dead	dead	dead	dead	dead
25	0	0	11	0	0	0	0	4	18	7	3	19	16	14	8	25	7	8	17	22	20	11	13	6	21	18	5	20	3	8	dead	dead	dead	dead	dead	dead	dead	dead	dead	dead	dead	dead	dead	dead	dead	dead	dead	dead	dead
25	0	0	0	0	0	6	8	11	23	27	15	14	18	14	5	13	23	28	5	1	dead	dead	dead	dead	dead	dead	dead	dead	dead	dead	dead	dead	dead	dead	dead	dead	dead	dead	dead	dead	dead	dead	dead	dead	dead	dead	dead	dead	dead
25	0	0	0	2	0	18	dead	dead	dead	dead	dead	dead	dead	dead	dead	dead	dead	dead	dead	dead	dead	dead	dead	dead	dead	dead	dead	dead	dead	dead	dead	dead	dead	dead	dead	dead	dead	dead	dead	dead	dead	dead	dead	dead	dead	dead	dead	dead	dead
25	4	0	0	2	6	6	3	dead	dead	dead	dead	dead	dead	dead	dead	dead	dead	dead	dead	dead	dead	dead	dead	dead	dead	dead	dead	dead	dead	dead	dead	dead	dead	dead	dead	dead	dead	dead	dead	dead	dead	dead	dead	dead	dead	dead	dead	dead	dead
25	14	19	17	22	19	1	20	5	18	20	10	14	6	6	0	0	3	dead	dead	dead	dead	dead	dead	dead	dead	dead	dead	dead	dead	dead	dead	dead	dead	dead	dead	dead	dead	dead	dead	dead	dead	dead	dead	dead	dead	dead	dead	dead	dead
25	0	0	8	20	29	18	16	14	14	9	9	12	3	dead	dead	dead	dead	dead	dead	dead	dead	dead	dead	dead	dead	dead	dead	dead	dead	dead	dead	dead	dead	dead	dead	dead	dead	dead	dead	dead	dead	dead	dead	dead	dead	dead	dead	dead	dead
25	10	38	19	19	14	27	14	19	21	21	12	15	4	6	4	9	3	0	0	1	0	3	0	1	dead	dead	dead	dead	dead	dead	dead	dead	dead	dead	dead	dead	dead	dead	dead	dead	dead	dead	dead	dead	dead	dead	dead	dead	dead
25	10	26	18	11	31	5	5	0	0	11	11	5	3	6	7	dead	dead	dead	dead	dead	dead	dead	dead	dead	dead	dead	dead	dead	dead	dead	dead	dead	dead	dead	dead	dead	dead	dead	dead	dead	dead	dead	dead	dead	dead	dead	dead	dead	dead
25	4	12	9	19	28	18	14	11	14	dead	dead	dead	dead	dead	dead	dead	dead	dead	dead	dead	dead	dead	dead	dead	dead	dead	dead	dead	dead	dead	dead	dead	dead	dead	dead	dead	dead	dead	dead	dead	dead	dead	dead	dead	dead	dead	dead	dead	dead
25	1	49	18	9	11	24	15	18	21	7	3	24	23	28	12	4	15	15	12	12	14	4	dead	dead	dead	dead	dead	dead	dead	dead	dead	dead	dead	dead	dead	dead	dead	dead	dead	dead	dead	dead	dead	dead	dead	dead	dead	dead	dead
25	12	28	14	12	22	19	23	14	26	23	5	24	24	25	6	15	10	8	2	dead	dead	dead	dead	dead	dead	dead	dead	dead	dead	dead	dead	dead	dead	dead	dead	dead	dead	dead	dead	dead	dead	dead	dead	dead	dead	dead	dead	dead	dead
25	5	9	36	16	28	16	6	15	33	22	11	14	10	14	6	10	10	9	6	10	12	3	5	6	2	1	1	0	dead	dead	dead	dead	dead	dead	dead	dead	dead	dead	dead	dead	dead	dead	dead	dead	dead	dead	dead	dead	dead
25	8	17	0	12	22	dead	dead	dead	dead	dead	dead	dead	dead	dead	dead	dead	dead	dead	dead	dead	dead	dead	dead	dead	dead	dead	dead	dead	dead	dead	dead	dead	dead	dead	dead	dead	dead	dead	dead	dead	dead	dead	dead	dead	dead	dead	dead	dead	dead
25	0	0	0	0	0	0	2	0	0	0	0	0	0	1	0	0	dead	dead	dead	dead	dead	dead	dead	dead	dead	dead	dead	dead	dead	dead	dead	dead	dead	dead	dead	dead	dead	dead	dead	dead	dead	dead	dead	dead	dead	dead	dead	dead	dead
25	1	0	0	0	5	8	20	6	dead	dead	dead	dead	dead	dead	dead	dead	dead	dead	dead	dead	dead	dead	dead	dead	dead	dead	dead	dead	dead	dead	dead	dead	dead	dead	dead	dead	dead	dead	dead	dead	dead	dead	dead	dead	dead	dead	dead	dead	dead
25	0	0	0	15	27	2	6	12	20	16	11	6	dead	dead	dead	dead	dead	dead	dead	dead	dead	dead	dead	dead	dead	dead	dead	dead	dead	dead	dead	dead	dead	dead	dead	dead	dead	dead	dead	dead	dead	dead	dead	dead	dead	dead	dead	dead	dead
25	0	0	0	0	0	0	12	0	0	0	0	1	0	0	0	1	0	0	0	0	0	0	0	0	dead	dead	dead	dead	dead	dead	dead	dead	dead	dead	dead	dead	dead	dead	dead	dead	dead	dead	dead	dead	dead	dead	dead	dead	dead
25	0	0	3	29	20	25	0	8	18	16	22	3	8	6	3	14	4	19	6	2	1	dead	dead	dead	dead	dead	dead	dead	dead	dead	dead	dead	dead	dead	dead	dead	dead	dead	dead	dead	dead	dead	dead	dead	dead	dead	dead	dead	dead
25	7	27	18	17	29	26	18	27	33	20	8	18	12	14	7	0	0	2	5	2	0	0	dead	dead	dead	dead	dead	dead	dead	dead	dead	dead	dead	dead	dead	dead	dead	dead	dead	dead	dead	dead	dead	dead	dead	dead	dead	dead	dead
25	6	17	17	16	38	30	25	22	32	15	21	25	11	21	28	5	3	7	1	8	0	0	0	dead	dead	dead	dead	dead	dead	dead	dead	dead	dead	dead	dead	dead	dead	dead	dead	dead	dead	dead	dead	dead	dead	dead	dead	dead	dead
25	0	0	0	0	0	19	14	16	23	19	18	22	8	8	10	22	8	9	22	8	0	0	0	0	dead	dead	dead	dead	dead	dead	dead	dead	dead	dead	dead	dead	dead	dead	dead	dead	dead	dead	dead	dead	dead	dead	dead	dead	dead
25	11	21	15	20	21	23	20	11	dead	dead	dead	dead	dead	dead	dead	dead	dead	dead	dead	dead	dead	dead	dead	dead	dead	dead	dead	dead	dead	dead	dead	dead	dead	dead	dead	dead	dead	dead	dead	dead	dead	dead	dead	dead	dead	dead	dead	dead	dead
25	9	27	15	24	31	24	13	29	31	22	12	23	14	11	15	25	9	1	9	2	0	0	0	0	0	1	0	0	0	0	0	0	0	0	dead	dead	dead	dead	dead	dead	dead	dead	dead	dead	dead	dead	dead	dead	dead
25	3	28	19	21	33	31	19	32	20	17	12	27	17	12	3	0	4	0	2	0	0	0	0	0	0	2	0	1	0	0	0	0	0	0	dead	dead	dead	dead	dead	dead	dead	dead	dead	dead	dead	dead	dead	dead	dead
25	0	6	24	22	21	16	13	18	20	17	2	dead	dead	dead	dead	dead	dead	dead	dead	dead	dead	dead	dead	dead	dead	dead	dead	dead	dead	dead	dead	dead	dead	dead	dead	dead	dead	dead	dead	dead	dead	dead	dead	dead	dead	dead	dead	dead	dead
25	13	17	20	16	14	21	22	16	18	27	10	9	10	9	5	8	4	7	3	6	4	0	3	6	1	3	3	0	0	0	0	0	0	0	0	0	0	dead	dead	dead	dead	dead	dead	dead	dead	dead	dead	dead	dead
25	0	10	10	19	10	23	21	28	20	26	6	13	14	4	0	1	2	1	0	0	dead	dead	dead	dead	dead	dead	dead	dead	dead	dead	dead	dead	dead	dead	dead	dead	dead	dead	dead	dead	dead	dead	dead	dead	dead	dead	dead	dead	dead
25	10	19	17	10	30	19	15	24	13	17	16	30	14	17	13	14	4	3	dead	dead	dead	dead	dead	dead	dead	dead	dead	dead	dead	dead	dead	dead	dead	dead	dead	dead	dead	dead	dead	dead	dead	dead	dead	dead	dead	dead	dead	dead	dead
25	0	0	14	6	24	21	21	38	5	26	0	15	1	0	0	0	0	0	0	dead	dead	dead	dead	dead	dead	dead	dead	dead	dead	dead	dead	dead	dead	dead	dead	dead	dead	dead	dead	dead	dead	dead	dead	dead	dead	dead	dead	dead	dead
25	15	20	20	18	24	23	29	16	24	18	16	36	5	0	dead	dead	dead	dead	dead	dead	dead	dead	dead	dead	dead	dead	dead	dead	dead	dead	dead	dead	dead	dead	dead	dead	dead	dead	dead	dead	dead	dead	dead	dead	dead	dead	dead	dead	dead
25	14	10	19	25	13	11	19	3	2	3	0	0	0	0	0	0	0	dead	dead	dead	dead	dead	dead	dead	dead	dead	dead	dead	dead	dead	dead	dead	dead	dead	dead	dead	dead	dead	dead	dead	dead	dead	dead	dead	dead	dead	dead	dead	dead
25	11	13	33	18	22	7	21	13	11	1	dead	dead	dead	dead	dead	dead	dead	dead	dead	dead	dead	dead	dead	dead	dead	dead	dead	dead	dead	dead	dead	dead	dead	dead	dead	dead	dead	dead	dead	dead	dead	dead	dead	dead	dead	dead	dead	dead	dead
25	22	21	25	22	27	37	16	8	5	5	15	1	2	1	8	0	3	0	0	0	dead	dead	dead	dead	dead	dead	dead	dead	dead	dead	dead	dead	dead	dead	dead	dead	dead	dead	dead	dead	dead	dead	dead	dead	dead	dead	dead	dead	dead
25	19	17	27	29	13	36	25	0	3	dead	dead	dead	dead	dead	dead	dead	dead	dead	dead	dead	dead	dead	dead	dead	dead	dead	dead	dead	dead	dead	dead	dead	dead	dead	dead	dead	dead	dead	dead	dead	dead	dead	dead	dead	dead	dead	dead	dead	dead
25	6	1	12	0	6	1	0	1	dead	dead	dead	dead	dead	dead	dead	dead	dead	dead	dead	dead	dead	dead	dead	dead	dead	dead	dead	dead	dead	dead	dead	dead	dead	dead	dead	dead	dead	dead	dead	dead	dead	dead	dead	dead	dead	dead	dead	dead	dead
25	22	16	28	19	22	19	24	6	8	9	6	1	4	5	0	0	2	0	0	0	dead	dead	dead	dead	dead	dead	dead	dead	dead	dead	dead	dead	dead	dead	dead	dead	dead	dead	dead	dead	dead	dead	dead	dead	dead	dead	dead	dead	dead
25	6	14	20	26	21	27	26	14	12	27	17	8	17	4	0	dead	dead	dead	dead	dead	dead	dead	dead	dead	dead	dead	dead	dead	dead	dead	dead	dead	dead	dead	dead	dead	dead	dead	dead	dead	dead	dead	dead	dead	dead	dead	dead	dead	dead
25	19	7	25	dead	dead	dead	dead	dead	dead	dead	dead	dead	dead	dead	dead	dead	dead	dead	dead	dead	dead	dead	dead	dead	dead	dead	dead	dead	dead	dead	dead	dead	dead	dead	dead	dead	dead	dead	dead	dead	dead	dead	dead	dead	dead	dead	dead	dead	dead
25	5	33	7	10	4	16	12	1	7	18	7	9	13	32	1	22	24	14	14	4	dead	dead	dead	dead	dead	dead	dead	dead	dead	dead	dead	dead	dead	dead	dead	dead	dead	dead	dead	dead	dead	dead	dead	dead	dead	dead	dead	dead	dead
25	16	22	21	13	12	9	6	2	10	8	5	1	0	0	0	2	0	2	0	0	dead	dead	dead	dead	dead	dead	dead	dead	dead	dead	dead	dead	dead	dead	dead	dead	dead	dead	dead	dead	dead	dead	dead	dead	dead	dead	dead	dead	dead
25	5	17	8	12	8	7	4	5	7	5	0	dead	dead	dead	dead	dead	dead	dead	dead	dead	dead	dead	dead	dead	dead	dead	dead	dead	dead	dead	dead	dead	dead	dead	dead	dead	dead	dead	dead	dead	dead	dead	dead	dead	dead	dead	dead	dead	dead
25	10	21	17	20	13	12	17	7	7	16	17	8	23	10	1	0	0	dead	dead	dead	dead	dead	dead	dead	dead	dead	dead	dead	dead	dead	dead	dead	dead	dead	dead	dead	dead	dead	dead	dead	dead	dead	dead	dead	dead	dead	dead	dead	dead
25	26	16	12	22	6	28	22	10	13	dead	dead	dead	dead	dead	dead	dead	dead	dead	dead	dead	dead	dead	dead	dead	dead	dead	dead	dead	dead	dead	dead	dead	dead	dead	dead	dead	dead	dead	dead	dead	dead	dead	dead	dead	dead	dead	dead	dead	dead
25	18	26	3	27	24	29	35	9	7	11	13	26	13	8	2	4	2	1	1	0	dead	dead	dead	dead	dead	dead	dead	dead	dead	dead	dead	dead	dead	dead	dead	dead	dead	dead	dead	dead	dead	dead	dead	dead	dead	dead	dead	dead	dead
25	11	4	0	0	0	1	1	3	0	1	0	0	0	0	0	1	0	0	0	dead	dead	dead	dead	dead	dead	dead	dead	dead	dead	dead	dead	dead	dead	dead	dead	dead	dead	dead	dead	dead	dead	dead	dead	dead	dead	dead	dead	dead	dead
25	0	46	21	28	21	30	41	9	14	11	27	18	29	24	9	12	5	0	1	1	0	1	0	0	0	0	dead	dead	dead	dead	dead	dead	dead	dead	dead	dead	dead	dead	dead	dead	dead	dead	dead	dead	dead	dead	dead	dead	dead
25	1	20	12	17	20	19	35	12	23	11	28	6	12	7	4	3	2	7	0	1	dead	dead	dead	dead	dead	dead	dead	dead	dead	dead	dead	dead	dead	dead	dead	dead	dead	dead	dead	dead	dead	dead	dead	dead	dead	dead	dead	dead	dead
25	18	8	10	36	29	15	11	2	7	3	1	1	0	0	2	1	0	0	0	0	1	0	0	0	0	0	0	dead	dead	dead	dead	dead	dead	dead	dead	dead	dead	dead	dead	dead	dead	dead	dead	dead	dead	dead	dead	dead	dead
30	8	10	23	17	17	27	16	22	4	7	15	2	0	0	dead	dead	dead	dead	dead	dead	dead	dead	dead	dead	dead	dead	dead	dead	dead	dead	dead	dead	dead	dead	dead	dead	dead	dead	dead	dead	dead	dead	dead	dead	dead	dead	dead	dead	dead
30	23	4	4	15	4	3	dead	dead	dead	dead	dead	dead	dead	dead	dead	dead	dead	dead	dead	dead	dead	dead	dead	dead	dead	dead	dead	dead	dead	dead	dead	dead	dead	dead	dead	dead	dead	dead	dead	dead	dead	dead	dead	dead	dead	dead	dead	dead	dead
30	12	16	16	21	29	15	15	18	16	23	17	15	3	5	0	dead	dead	dead	dead	dead	dead	dead	dead	dead	dead	dead	dead	dead	dead	dead	dead	dead	dead	dead	dead	dead	dead	dead	dead	dead	dead	dead	dead	dead	dead	dead	dead	dead	dead
30	5	17	16	17	26	13	23	17	15	18	7	21	10	1	0	1	dead	dead	dead	dead	dead	dead	dead	dead	dead	dead	dead	dead	dead	dead	dead	dead	dead	dead	dead	dead	dead	dead	dead	dead	dead	dead	dead	dead	dead	dead	dead	dead	dead
30	23	10	16	21	25	29	33	21	16	3	1	2	dead	dead	dead	dead	dead	dead	dead	dead	dead	dead	dead	dead	dead	dead	dead	dead	dead	dead	dead	dead	dead	dead	dead	dead	dead	dead	dead	dead	dead	dead	dead	dead	dead	dead	dead	dead	dead
30	2	29	34	25	16	16	22	27	24	27	14	11	26	14	9	5	7	7	2	1	0	0	dead	dead	dead	dead	dead	dead	dead	dead	dead	dead	dead	dead	dead	dead	dead	dead	dead	dead	dead	dead	dead	dead	dead	dead	dead	dead	dead
30	11	23	20	31	29	22	33	34	20	24	18	18	6	12	4	0	dead	dead	dead	dead	dead	dead	dead	dead	dead	dead	dead	dead	dead	dead	dead	dead	dead	dead	dead	dead	dead	dead	dead	dead	dead	dead	dead	dead	dead	dead	dead	dead	dead
30	4	9	22	18	33	22	24	18	28	dead	dead	dead	dead	dead	dead	dead	dead	dead	dead	dead	dead	dead	dead	dead	dead	dead	dead	dead	dead	dead	dead	dead	dead	dead	dead	dead	dead	dead	dead	dead	dead	dead	dead	dead	dead	dead	dead	dead	dead
30	2	19	15	18	30	25	20	15	16	25	6	14	9	10	3	4	2	dead	dead	dead	dead	dead	dead	dead	dead	dead	dead	dead	dead	dead	dead	dead	dead	dead	dead	dead	dead	dead	dead	dead	dead	dead	dead	dead	dead	dead	dead	dead	dead
30	2	22	16	16	21	22	25	21	26	24	13	11	12	4	0	0	dead	dead	dead	dead	dead	dead	dead	dead	dead	dead	dead	dead	dead	dead	dead	dead	dead	dead	dead	dead	dead	dead	dead	dead	dead	dead	dead	dead	dead	dead	dead	dead	dead
30	20	24	31	15	14	24	21	35	28	26	12	11	2	0	0	0	1	0	dead	dead	dead	dead	dead	dead	dead	dead	dead	dead	dead	dead	dead	dead	dead	dead	dead	dead	dead	dead	dead	dead	dead	dead	dead	dead	dead	dead	dead	dead	dead
30	0	10	18	24	15	18	6	0	1	0	0	0	dead	dead	dead	dead	dead	dead	dead	dead	dead	dead	dead	dead	dead	dead	dead	dead	dead	dead	dead	dead	dead	dead	dead	dead	dead	dead	dead	dead	dead	dead	dead	dead	dead	dead	dead	dead	dead
30	9	18	23	28	23	27	25	27	0	dead	dead	dead	dead	dead	dead	dead	dead	dead	dead	dead	dead	dead	dead	dead	dead	dead	dead	dead	dead	dead	dead	dead	dead	dead	dead	dead	dead	dead	dead	dead	dead	dead	dead	dead	dead	dead	dead	dead	dead
30	18	16	30	31	31	25	9	16	35	18	14	18	dead	dead	dead	dead	dead	dead	dead	dead	dead	dead	dead	dead	dead	dead	dead	dead	dead	dead	dead	dead	dead	dead	dead	dead	dead	dead	dead	dead	dead	dead	dead	dead	dead	dead	dead	dead	dead
30	14	25	20	28	27	33	23	23	25	19	10	7	6	1	dead	dead	dead	dead	dead	dead	dead	dead	dead	dead	dead	dead	dead	dead	dead	dead	dead	dead	dead	dead	dead	dead	dead	dead	dead	dead	dead	dead	dead	dead	dead	dead	dead	dead	dead
30	7	9	8	12	3	0	dead	dead	dead	dead	dead	dead	dead	dead	dead	dead	dead	dead	dead	dead	dead	dead	dead	dead	dead	dead	dead	dead	dead	dead	dead	dead	dead	dead	dead	dead	dead	dead	dead	dead	dead	dead	dead	dead	dead	dead	dead	dead	dead
30	0	0	1	3	dead	dead	dead	dead	dead	dead	dead	dead	dead	dead	dead	dead	dead	dead	dead	dead	dead	dead	dead	dead	dead	dead	dead	dead	dead	dead	dead	dead	dead	dead	dead	dead	dead	dead	dead	dead	dead	dead	dead	dead	dead	dead	dead	dead	dead
30	23	23	22	11	15	31	35	21	25	0	23	21	17	16	7	8	6	7	0	0	0	dead	dead	dead	dead	dead	dead	dead	dead	dead	dead	dead	dead	dead	dead	dead	dead	dead	dead	dead	dead	dead	dead	dead	dead	dead	dead	dead	dead
30	5	11	20	13	23	21	22	34	18	9	7	6	7	6	3	6	2	1	0	0	0	dead	dead	dead	dead	dead	dead	dead	dead	dead	dead	dead	dead	dead	dead	dead	dead	dead	dead	dead	dead	dead	dead	dead	dead	dead	dead	dead	dead
30	8	38	27	11	36	33	28	38	23	8	17	15	12	15	9	2	1	1	0	0	dead	dead	dead	dead	dead	dead	dead	dead	dead	dead	dead	dead	dead	dead	dead	dead	dead	dead	dead	dead	dead	dead	dead	dead	dead	dead	dead	dead	dead
30	0	19	18	20	11	4	2	3	1	0	dead	dead	dead	dead	dead	dead	dead	dead	dead	dead	dead	dead	dead	dead	dead	dead	dead	dead	dead	dead	dead	dead	dead	dead	dead	dead	dead	dead	dead	dead	dead	dead	dead	dead	dead	dead	dead	dead	dead
30	0	24	20	17	27	12	23	13	12	12	14	9	3	0	dead	dead	dead	dead	dead	dead	dead	dead	dead	dead	dead	dead	dead	dead	dead	dead	dead	dead	dead	dead	dead	dead	dead	dead	dead	dead	dead	dead	dead	dead	dead	dead	dead	dead	dead
30	5	27	23	32	35	14	26	14	11	10	8	2	8	5	1	0	0	0	0	0	dead	dead	dead	dead	dead	dead	dead	dead	dead	dead	dead	dead	dead	dead	dead	dead	dead	dead	dead	dead	dead	dead	dead	dead	dead	dead	dead	dead	dead
30	0	16	19	22	16	16	11	8	10	1	13	6	0	5	0	0	0	dead	dead	dead	dead	dead	dead	dead	dead	dead	dead	dead	dead	dead	dead	dead	dead	dead	dead	dead	dead	dead	dead	dead	dead	dead	dead	dead	dead	dead	dead	dead	dead
30	8	30	27	35	33	22	13	39	21	19	24	4	20	dead	dead	dead	dead	dead	dead	dead	dead	dead	dead	dead	dead	dead	dead	dead	dead	dead	dead	dead	dead	dead	dead	dead	dead	dead	dead	dead	dead	dead	dead	dead	dead	dead	dead	dead	dead
30	23	20	30	26	23	21	24	12	13	6	10	1	dead	dead	dead	dead	dead	dead	dead	dead	dead	dead	dead	dead	dead	dead	dead	dead	dead	dead	dead	dead	dead	dead	dead	dead	dead	dead	dead	dead	dead	dead	dead	dead	dead	dead	dead	dead	dead
30	35	46	29	37	27	20	17	14	20	4	dead	dead	dead	dead	dead	dead	dead	dead	dead	dead	dead	dead	dead	dead	dead	dead	dead	dead	dead	dead	dead	dead	dead	dead	dead	dead	dead	dead	dead	dead	dead	dead	dead	dead	dead	dead	dead	dead	dead
30	27	23	16	25	24	7	11	9	10	5	0	dead	dead	dead	dead	dead	dead	dead	dead	dead	dead	dead	dead	dead	dead	dead	dead	dead	dead	dead	dead	dead	dead	dead	dead	dead	dead	dead	dead	dead	dead	dead	dead	dead	dead	dead	dead	dead	dead
30	16	23	29	35	28	35	21	12	32	9	19	15	13	12	7	9	3	0	0	dead	dead	dead	dead	dead	dead	dead	dead	dead	dead	dead	dead	dead	dead	dead	dead	dead	dead	dead	dead	dead	dead	dead	dead	dead	dead	dead	dead	dead	dead
30	2	0	1	0	2	0	0	0	0	0	0	0	0	0	0	0	0	0	0	0	0	0	0	0	0	0	0	dead	dead	dead	dead	dead	dead	dead	dead	dead	dead	dead	dead	dead	dead	dead	dead	dead	dead	dead	dead	dead	dead
30	0	0	0	0	0	0	0	5	0	0	0	0	0	0	0	dead	dead	dead	dead	dead	dead	dead	dead	dead	dead	dead	dead	dead	dead	dead	dead	dead	dead	dead	dead	dead	dead	dead	dead	dead	dead	dead	dead	dead	dead	dead	dead	dead	dead
30	0	1	0	0	0	0	0	9	0	0	0	0	0	0	0	0	0	0	0	dead	dead	dead	dead	dead	dead	dead	dead	dead	dead	dead	dead	dead	dead	dead	dead	dead	dead	dead	dead	dead	dead	dead	dead	dead	dead	dead	dead	dead	dead
30	0	0	1	0	0	0	0	5	0	0	0	0	0	0	0	0	0	0	0	0	0	dead	dead	dead	dead	dead	dead	dead	dead	dead	dead	dead	dead	dead	dead	dead	dead	dead	dead	dead	dead	dead	dead	dead	dead	dead	dead	dead	dead
30	14	0	4	0	1	0	0	3	0	dead	dead	dead	dead	dead	dead	dead	dead	dead	dead	dead	dead	dead	dead	dead	dead	dead	dead	dead	dead	dead	dead	dead	dead	dead	dead	dead	dead	dead	dead	dead	dead	dead	dead	dead	dead	dead	dead	dead	dead
30	30	38	23	20	11	20	20	15	19	18	5	13	15	21	19	17	0	dead	dead	dead	dead	dead	dead	dead	dead	dead	dead	dead	dead	dead	dead	dead	dead	dead	dead	dead	dead	dead	dead	dead	dead	dead	dead	dead	dead	dead	dead	dead	dead
30	0	27	28	33	30	19	13	6	3	7	1	5	0	0	2	0	0	0	0	0	0	0	0	0	0	0	dead	dead	dead	dead	dead	dead	dead	dead	dead	dead	dead	dead	dead	dead	dead	dead	dead	dead	dead	dead	dead	dead	dead
30	26	29	21	14	19	39	10	18	25	25	0	0	0	dead	dead	dead	dead	dead	dead	dead	dead	dead	dead	dead	dead	dead	dead	dead	dead	dead	dead	dead	dead	dead	dead	dead	dead	dead	dead	dead	dead	dead	dead	dead	dead	dead	dead	dead	dead
30	0	0	0	1	0	0	0	0	0	0	0	0	0	0	0	0	0	0	dead	dead	dead	dead	dead	dead	dead	dead	dead	dead	dead	dead	dead	dead	dead	dead	dead	dead	dead	dead	dead	dead	dead	dead	dead	dead	dead	dead	dead	dead	dead
30	14	26	34	40	23	21	18	24	14	20	27	20	20	9	0	0	0	0	dead	dead	dead	dead	dead	dead	dead	dead	dead	dead	dead	dead	dead	dead	dead	dead	dead	dead	dead	dead	dead	dead	dead	dead	dead	dead	dead	dead	dead	dead	dead
30	7	28	20	25	18	27	23	19	29	22	6	24	16	23	15	7	10	0	0	dead	dead	dead	dead	dead	dead	dead	dead	dead	dead	dead	dead	dead	dead	dead	dead	dead	dead	dead	dead	dead	dead	dead	dead	dead	dead	dead	dead	dead	dead
30	0	17	16	31	16	30	32	25	44	32	34	13	0	7	7	6	0	dead	dead	dead	dead	dead	dead	dead	dead	dead	dead	dead	dead	dead	dead	dead	dead	dead	dead	dead	dead	dead	dead	dead	dead	dead	dead	dead	dead	dead	dead	dead	dead
30	23	18	10	0	dead	dead	dead	dead	dead	dead	dead	dead	dead	dead	dead	dead	dead	dead	dead	dead	dead	dead	dead	dead	dead	dead	dead	dead	dead	dead	dead	dead	dead	dead	dead	dead	dead	dead	dead	dead	dead	dead	dead	dead	dead	dead	dead	dead	dead
30	0	0	0	0	0	0	0	0	0	0	0	0	0	0	0	0	0	0	0	0	0	0	dead	dead	dead	dead	dead	dead	dead	dead	dead	dead	dead	dead	dead	dead	dead	dead	dead	dead	dead	dead	dead	dead	dead	dead	dead	dead	dead
30	0	0	1	0	0	0	0	0	0	dead	dead	dead	dead	dead	dead	dead	dead	dead	dead	dead	dead	dead	dead	dead	dead	dead	dead	dead	dead	dead	dead	dead	dead	dead	dead	dead	dead	dead	dead	dead	dead	dead	dead	dead	dead	dead	dead	dead	dead
30	0	0	0	0	0	0	dead	dead	dead	dead	dead	dead	dead	dead	dead	dead	dead	dead	dead	dead	dead	dead	dead	dead	dead	dead	dead	dead	dead	dead	dead	dead	dead	dead	dead	dead	dead	dead	dead	dead	dead	dead	dead	dead	dead	dead	dead	dead	dead
30	0	0	0	4	0	0	0	0	0	0	1	0	0	0	0	0	dead	dead	dead	dead	dead	dead	dead	dead	dead	dead	dead	dead	dead	dead	dead	dead	dead	dead	dead	dead	dead	dead	dead	dead	dead	dead	dead	dead	dead	dead	dead	dead	dead
30	9	20	22	16	13	24	25	32	17	24	21	20	10	31	18	24	17	23	0	2	0	dead	dead	dead	dead	dead	dead	dead	dead	dead	dead	dead	dead	dead	dead	dead	dead	dead	dead	dead	dead	dead	dead	dead	dead	dead	dead	dead	dead
30	0	0	0	0	0	0	0	0	0	0	0	0	0	0	dead	dead	dead	dead	dead	dead	dead	dead	dead	dead	dead	dead	dead	dead	dead	dead	dead	dead	dead	dead	dead	dead	dead	dead	dead	dead	dead	dead	dead	dead	dead	dead	dead	dead	dead
30	5	27	25	25	40	27	39	32	30	20	20	14	26	23	16	0	0	dead	dead	dead	dead	dead	dead	dead	dead	dead	dead	dead	dead	dead	dead	dead	dead	dead	dead	dead	dead	dead	dead	dead	dead	dead	dead	dead	dead	dead	dead	dead	dead
30	0	0	0	1	0	0	0	0	0	0	0	0	0	0	dead	dead	dead	dead	dead	dead	dead	dead	dead	dead	dead	dead	dead	dead	dead	dead	dead	dead	dead	dead	dead	dead	dead	dead	dead	dead	dead	dead	dead	dead	dead	dead	dead	dead	dead
30	8	24	21	13	8	18	13	18	16	20	3	1	2	10	25	3	0	dead	dead	dead	dead	dead	dead	dead	dead	dead	dead	dead	dead	dead	dead	dead	dead	dead	dead	dead	dead	dead	dead	dead	dead	dead	dead	dead	dead	dead	dead	dead	dead
30	0	2	0	0	1	1	0	0	0	0	0	0	0	0	0	0	0	dead	dead	dead	dead	dead	dead	dead	dead	dead	dead	dead	dead	dead	dead	dead	dead	dead	dead	dead	dead	dead	dead	dead	dead	dead	dead	dead	dead	dead	dead	dead	dead
30	12	11	23	13	35	41	48	39	17	42	30	22	9	17	14	0	0	dead	dead	dead	dead	dead	dead	dead	dead	dead	dead	dead	dead	dead	dead	dead	dead	dead	dead	dead	dead	dead	dead	dead	dead	dead	dead	dead	dead	dead	dead	dead	dead
30	12	26	37	17	30	26	14	12	0	dead	dead	dead	dead	dead	dead	dead	dead	dead	dead	dead	dead	dead	dead	dead	dead	dead	dead	dead	dead	dead	dead	dead	dead	dead	dead	dead	dead	dead	dead	dead	dead	dead	dead	dead	dead	dead	dead	dead	dead
30	0	0	0	0	0	0	0	0	1	0	dead	dead	dead	dead	dead	dead	dead	dead	dead	dead	dead	dead	dead	dead	dead	dead	dead	dead	dead	dead	dead	dead	dead	dead	dead	dead	dead	dead	dead	dead	dead	dead	dead	dead	dead	dead	dead	dead	dead
32.5	0	11	0	3	2	0	0	0	1	0	0	0	dead	dead	dead	dead	dead	dead	dead	dead	dead	dead	dead	dead	dead	dead	dead	dead	dead	dead	dead	dead	dead	dead	dead	dead	dead	dead	dead	dead	dead	dead	dead	dead	dead	dead	dead	dead	dead
32.5	6	0	0	0	0	0	1	1	0	0	dead	dead	dead	dead	dead	dead	dead	dead	dead	dead	dead	dead	dead	dead	dead	dead	dead	dead	dead	dead	dead	dead	dead	dead	dead	dead	dead	dead	dead	dead	dead	dead	dead	dead	dead	dead	dead	dead	dead
32.5	3	7	1	0	0	0	0	dead	dead	dead	dead	dead	dead	dead	dead	dead	dead	dead	dead	dead	dead	dead	dead	dead	dead	dead	dead	dead	dead	dead	dead	dead	dead	dead	dead	dead	dead	dead	dead	dead	dead	dead	dead	dead	dead	dead	dead	dead	dead
32.5	24	16	15	2	3	0	0	0	dead	dead	dead	dead	dead	dead	dead	dead	dead	dead	dead	dead	dead	dead	dead	dead	dead	dead	dead	dead	dead	dead	dead	dead	dead	dead	dead	dead	dead	dead	dead	dead	dead	dead	dead	dead	dead	dead	dead	dead	dead
32.5	4	4	1	2	0	0	0	0	0	0	2	0	dead	dead	dead	dead	dead	dead	dead	dead	dead	dead	dead	dead	dead	dead	dead	dead	dead	dead	dead	dead	dead	dead	dead	dead	dead	dead	dead	dead	dead	dead	dead	dead	dead	dead	dead	dead	dead
32.5	19	13	0	2	2	0	0	0	1	1	0	0	dead	dead	dead	dead	dead	dead	dead	dead	dead	dead	dead	dead	dead	dead	dead	dead	dead	dead	dead	dead	dead	dead	dead	dead	dead	dead	dead	dead	dead	dead	dead	dead	dead	dead	dead	dead	dead
32.5	13	22	1	0	0	0	0	0	0	2	0	1	1	0	0	dead	dead	dead	dead	dead	dead	dead	dead	dead	dead	dead	dead	dead	dead	dead	dead	dead	dead	dead	dead	dead	dead	dead	dead	dead	dead	dead	dead	dead	dead	dead	dead	dead	dead
32.5	13	13	5	0	0	0	0	0	0	0	dead	dead	dead	dead	dead	dead	dead	dead	dead	dead	dead	dead	dead	dead	dead	dead	dead	dead	dead	dead	dead	dead	dead	dead	dead	dead	dead	dead	dead	dead	dead	dead	dead	dead	dead	dead	dead	dead	dead
32.5	11	17	3	5	0	0	0	0	0	0	0	0	0	0	1	0	0	dead	dead	dead	dead	dead	dead	dead	dead	dead	dead	dead	dead	dead	dead	dead	dead	dead	dead	dead	dead	dead	dead	dead	dead	dead	dead	dead	dead	dead	dead	dead	dead
32.5	0	21	10	0	0	0	0	0	0	1	0	1	1	0	0	dead	dead	dead	dead	dead	dead	dead	dead	dead	dead	dead	dead	dead	dead	dead	dead	dead	dead	dead	dead	dead	dead	dead	dead	dead	dead	dead	dead	dead	dead	dead	dead	dead	dead
32.5	0	0	0	0	dead	dead	dead	dead	dead	dead	dead	dead	dead	dead	dead	dead	dead	dead	dead	dead	dead	dead	dead	dead	dead	dead	dead	dead	dead	dead	dead	dead	dead	dead	dead	dead	dead	dead	dead	dead	dead	dead	dead	dead	dead	dead	dead	dead	dead
32.5	1	0	0	0	0	0	0	0	dead	dead	dead	dead	dead	dead	dead	dead	dead	dead	dead	dead	dead	dead	dead	dead	dead	dead	dead	dead	dead	dead	dead	dead	dead	dead	dead	dead	dead	dead	dead	dead	dead	dead	dead	dead	dead	dead	dead	dead	dead
32.5	0	1	0	0	0	0	0	0	0	0	0	0	0	dead	dead	dead	dead	dead	dead	dead	dead	dead	dead	dead	dead	dead	dead	dead	dead	dead	dead	dead	dead	dead	dead	dead	dead	dead	dead	dead	dead	dead	dead	dead	dead	dead	dead	dead	dead
32.5	0	0	0	0	0	0	0	0	0	0	dead	dead	dead	dead	dead	dead	dead	dead	dead	dead	dead	dead	dead	dead	dead	dead	dead	dead	dead	dead	dead	dead	dead	dead	dead	dead	dead	dead	dead	dead	dead	dead	dead	dead	dead	dead	dead	dead	dead
32.5	0	0	0	0	dead	dead	dead	dead	dead	dead	dead	dead	dead	dead	dead	dead	dead	dead	dead	dead	dead	dead	dead	dead	dead	dead	dead	dead	dead	dead	dead	dead	dead	dead	dead	dead	dead	dead	dead	dead	dead	dead	dead	dead	dead	dead	dead	dead	dead
32.5	1	0	0	0	dead	dead	dead	dead	dead	dead	dead	dead	dead	dead	dead	dead	dead	dead	dead	dead	dead	dead	dead	dead	dead	dead	dead	dead	dead	dead	dead	dead	dead	dead	dead	dead	dead	dead	dead	dead	dead	dead	dead	dead	dead	dead	dead	dead	dead
32.5	0	0	0	0	0	0	0	0	0	0	0	0	dead	dead	dead	dead	dead	dead	dead	dead	dead	dead	dead	dead	dead	dead	dead	dead	dead	dead	dead	dead	dead	dead	dead	dead	dead	dead	dead	dead	dead	dead	dead	dead	dead	dead	dead	dead	dead
32.5	2	0	0	0	0	0	0	0	0	0	0	dead	dead	dead	dead	dead	dead	dead	dead	dead	dead	dead	dead	dead	dead	dead	dead	dead	dead	dead	dead	dead	dead	dead	dead	dead	dead	dead	dead	dead	dead	dead	dead	dead	dead	dead	dead	dead	dead
32.5	0	0	0	0	0	0	0	0	0	dead	dead	dead	dead	dead	dead	dead	dead	dead	dead	dead	dead	dead	dead	dead	dead	dead	dead	dead	dead	dead	dead	dead	dead	dead	dead	dead	dead	dead	dead	dead	dead	dead	dead	dead	dead	dead	dead	dead	dead
32.5	0	0	0	0	0	0	0	dead	dead	dead	dead	dead	dead	dead	dead	dead	dead	dead	dead	dead	dead	dead	dead	dead	dead	dead	dead	dead	dead	dead	dead	dead	dead	dead	dead	dead	dead	dead	dead	dead	dead	dead	dead	dead	dead	dead	dead	dead	dead
32.5	0	0	0	0	0	0	0	0	0	dead	dead	dead	dead	dead	dead	dead	dead	dead	dead	dead	dead	dead	dead	dead	dead	dead	dead	dead	dead	dead	dead	dead	dead	dead	dead	dead	dead	dead	dead	dead	dead	dead	dead	dead	dead	dead	dead	dead	dead
32.5	1	1	0	dead	dead	dead	dead	dead	dead	dead	dead	dead	dead	dead	dead	dead	dead	dead	dead	dead	dead	dead	dead	dead	dead	dead	dead	dead	dead	dead	dead	dead	dead	dead	dead	dead	dead	dead	dead	dead	dead	dead	dead	dead	dead	dead	dead	dead	dead
32.5	17	7	11	0	0	0	0	dead	dead	dead	dead	dead	dead	dead	dead	dead	dead	dead	dead	dead	dead	dead	dead	dead	dead	dead	dead	dead	dead	dead	dead	dead	dead	dead	dead	dead	dead	dead	dead	dead	dead	dead	dead	dead	dead	dead	dead	dead	dead
32.5	0	0	0	0	0	0	0	dead	dead	dead	dead	dead	dead	dead	dead	dead	dead	dead	dead	dead	dead	dead	dead	dead	dead	dead	dead	dead	dead	dead	dead	dead	dead	dead	dead	dead	dead	dead	dead	dead	dead	dead	dead	dead	dead	dead	dead	dead	dead
32.5	25	7	5	0	0	0	0	0	0	0	0	0	0	0	0	0	dead	dead	dead	dead	dead	dead	dead	dead	dead	dead	dead	dead	dead	dead	dead	dead	dead	dead	dead	dead	dead	dead	dead	dead	dead	dead	dead	dead	dead	dead	dead	dead	dead
32.5	11	7	4	0	0	0	0	0	0	0	0	0	0	0	0	0	dead	dead	dead	dead	dead	dead	dead	dead	dead	dead	dead	dead	dead	dead	dead	dead	dead	dead	dead	dead	dead	dead	dead	dead	dead	dead	dead	dead	dead	dead	dead	dead	dead
32.5	14	4	5	0	0	1	0	0	0	0	0	0	0	dead	dead	dead	dead	dead	dead	dead	dead	dead	dead	dead	dead	dead	dead	dead	dead	dead	dead	dead	dead	dead	dead	dead	dead	dead	dead	dead	dead	dead	dead	dead	dead	dead	dead	dead	dead
32.5	1	0	0	0	0	0	0	0	0	dead	dead	dead	dead	dead	dead	dead	dead	dead	dead	dead	dead	dead	dead	dead	dead	dead	dead	dead	dead	dead	dead	dead	dead	dead	dead	dead	dead	dead	dead	dead	dead	dead	dead	dead	dead	dead	dead	dead	dead
32.5	0	0	5	0	1	0	0	dead	dead	dead	dead	dead	dead	dead	dead	dead	dead	dead	dead	dead	dead	dead	dead	dead	dead	dead	dead	dead	dead	dead	dead	dead	dead	dead	dead	dead	dead	dead	dead	dead	dead	dead	dead	dead	dead	dead	dead	dead	dead
32.5	1	7	8	0	0	0	0	0	0	0	2	dead	dead	dead	dead	dead	dead	dead	dead	dead	dead	dead	dead	dead	dead	dead	dead	dead	dead	dead	dead	dead	dead	dead	dead	dead	dead	dead	dead	dead	dead	dead	dead	dead	dead	dead	dead	dead	dead
32.5	0	1	0	0	0	0	0	0	0	0	0	0	0	dead	dead	dead	dead	dead	dead	dead	dead	dead	dead	dead	dead	dead	dead	dead	dead	dead	dead	dead	dead	dead	dead	dead	dead	dead	dead	dead	dead	dead	dead	dead	dead	dead	dead	dead	dead
32.5	6	4	4	0	0	0	0	0	0	0	0	0	0	dead	dead	dead	dead	dead	dead	dead	dead	dead	dead	dead	dead	dead	dead	dead	dead	dead	dead	dead	dead	dead	dead	dead	dead	dead	dead	dead	dead	dead	dead	dead	dead	dead	dead	dead	dead
32.5	4	13	10	0	0	0	0	0	0	0	0	0	0	0	0	0	0	0	dead	dead	dead	dead	dead	dead	dead	dead	dead	dead	dead	dead	dead	dead	dead	dead	dead	dead	dead	dead	dead	dead	dead	dead	dead	dead	dead	dead	dead	dead	dead
32.5	0	12	6	10	1	0	3	0	9	1	1	1	0	dead	dead	dead	dead	dead	dead	dead	dead	dead	dead	dead	dead	dead	dead	dead	dead	dead	dead	dead	dead	dead	dead	dead	dead	dead	dead	dead	dead	dead	dead	dead	dead	dead	dead	dead	dead
32.5	2	0	6	1	0	2	0	1	0	0	0	0	0	0	0	0	dead	dead	dead	dead	dead	dead	dead	dead	dead	dead	dead	dead	dead	dead	dead	dead	dead	dead	dead	dead	dead	dead	dead	dead	dead	dead	dead	dead	dead	dead	dead	dead	dead
32.5	9	4	18	4	0	1	1	0	0	1	1	1	0	1	0	0	0	0	0	0	0	0	0	0	0	dead	dead	dead	dead	dead	dead	dead	dead	dead	dead	dead	dead	dead	dead	dead	dead	dead	dead	dead	dead	dead	dead	dead	dead
32.5	0	0	0	0	1	0	0	0	dead	dead	dead	dead	dead	dead	dead	dead	dead	dead	dead	dead	dead	dead	dead	dead	dead	dead	dead	dead	dead	dead	dead	dead	dead	dead	dead	dead	dead	dead	dead	dead	dead	dead	dead	dead	dead	dead	dead	dead	dead
32.5	0	0	0	0	1	0	0	0	0	dead	dead	dead	dead	dead	dead	dead	dead	dead	dead	dead	dead	dead	dead	dead	dead	dead	dead	dead	dead	dead	dead	dead	dead	dead	dead	dead	dead	dead	dead	dead	dead	dead	dead	dead	dead	dead	dead	dead	dead
32.5	0	0	0	0	1	0	0	0	0	0	0	0	0	dead	dead	dead	dead	dead	dead	dead	dead	dead	dead	dead	dead	dead	dead	dead	dead	dead	dead	dead	dead	dead	dead	dead	dead	dead	dead	dead	dead	dead	dead	dead	dead	dead	dead	dead	dead
32.5	0	0	0	1	0	11	0	0	0	0	0	0	0	0	0	0	0	dead	dead	dead	dead	dead	dead	dead	dead	dead	dead	dead	dead	dead	dead	dead	dead	dead	dead	dead	dead	dead	dead	dead	dead	dead	dead	dead	dead	dead	dead	dead	dead
32.5	0	0	13	17	3	0	0	1	0	0	dead	dead	dead	dead	dead	dead	dead	dead	dead	dead	dead	dead	dead	dead	dead	dead	dead	dead	dead	dead	dead	dead	dead	dead	dead	dead	dead	dead	dead	dead	dead	dead	dead	dead	dead	dead	dead	dead	dead
32.5	0	11	13	23	9	7	3	0	0	0	0	0	0	0	dead	dead	dead	dead	dead	dead	dead	dead	dead	dead	dead	dead	dead	dead	dead	dead	dead	dead	dead	dead	dead	dead	dead	dead	dead	dead	dead	dead	dead	dead	dead	dead	dead	dead	dead
32.5	0	0	0	0	0	0	0	1	0	0	1	0	0	0	0	0	0	0	0	dead	dead	dead	dead	dead	dead	dead	dead	dead	dead	dead	dead	dead	dead	dead	dead	dead	dead	dead	dead	dead	dead	dead	dead	dead	dead	dead	dead	dead	dead
32.5	3	11	27	5	2	0	0	0	0	0	0	0	0	0	0	0	dead	dead	dead	dead	dead	dead	dead	dead	dead	dead	dead	dead	dead	dead	dead	dead	dead	dead	dead	dead	dead	dead	dead	dead	dead	dead	dead	dead	dead	dead	dead	dead	dead
32.5	0	0	5	0	3	0	0	0	0	0	0	0	0	0	0	0	dead	dead	dead	dead	dead	dead	dead	dead	dead	dead	dead	dead	dead	dead	dead	dead	dead	dead	dead	dead	dead	dead	dead	dead	dead	dead	dead	dead	dead	dead	dead	dead	dead
32.5	23	20	9	10	7	0	0	0	0	0	0	0	0	0	0	dead	dead	dead	dead	dead	dead	dead	dead	dead	dead	dead	dead	dead	dead	dead	dead	dead	dead	dead	dead	dead	dead	dead	dead	dead	dead	dead	dead	dead	dead	dead	dead	dead	dead
32.5	1	4	6	4	0	0	0	0	0	0	0	0	0	0	0	0	0	dead	dead	dead	dead	dead	dead	dead	dead	dead	dead	dead	dead	dead	dead	dead	dead	dead	dead	dead	dead	dead	dead	dead	dead	dead	dead	dead	dead	dead	dead	dead	dead
32.5	5	7	14	7	0	0	0	0	0	0	0	0	0	0	0	0	0	0	dead	dead	dead	dead	dead	dead	dead	dead	dead	dead	dead	dead	dead	dead	dead	dead	dead	dead	dead	dead	dead	dead	dead	dead	dead	dead	dead	dead	dead	dead	dead
32.5	0	0	0	0	0	0	0	0	0	0	0	0	0	0	0	0	0	0	0	0	0	0	0	0	0	0	dead	dead	dead	dead	dead	dead	dead	dead	dead	dead	dead	dead	dead	dead	dead	dead	dead	dead	dead	dead	dead	dead	dead
32.5	0	0	0	1	0	0	0	0	0	0	0	0	dead	dead	dead	dead	dead	dead	dead	dead	dead	dead	dead	dead	dead	dead	dead	dead	dead	dead	dead	dead	dead	dead	dead	dead	dead	dead	dead	dead	dead	dead	dead	dead	dead	dead	dead	dead	dead
35	0	1	0	dead	dead	dead	dead	dead	dead	dead	dead	dead	dead	dead	dead	dead	dead	dead	dead	dead	dead	dead	dead	dead	dead	dead	dead	dead	dead	dead	dead	dead	dead	dead	dead	dead	dead	dead	dead	dead	dead	dead	dead	dead	dead	dead	dead	dead	dead
35	2	1	0	0	0	dead	dead	dead	dead	dead	dead	dead	dead	dead	dead	dead	dead	dead	dead	dead	dead	dead	dead	dead	dead	dead	dead	dead	dead	dead	dead	dead	dead	dead	dead	dead	dead	dead	dead	dead	dead	dead	dead	dead	dead	dead	dead	dead	dead
35	0	2	1	0	0	0	0	0	0	0	0	0	dead	dead	dead	dead	dead	dead	dead	dead	dead	dead	dead	dead	dead	dead	dead	dead	dead	dead	dead	dead	dead	dead	dead	dead	dead	dead	dead	dead	dead	dead	dead	dead	dead	dead	dead	dead	dead
35	3	0	0	0	0	0	0	0	0	0	0	0	dead	dead	dead	dead	dead	dead	dead	dead	dead	dead	dead	dead	dead	dead	dead	dead	dead	dead	dead	dead	dead	dead	dead	dead	dead	dead	dead	dead	dead	dead	dead	dead	dead	dead	dead	dead	dead
35	0	4	0	0	0	0	dead	dead	dead	dead	dead	dead	dead	dead	dead	dead	dead	dead	dead	dead	dead	dead	dead	dead	dead	dead	dead	dead	dead	dead	dead	dead	dead	dead	dead	dead	dead	dead	dead	dead	dead	dead	dead	dead	dead	dead	dead	dead	dead
35	0	0	0	0	0	dead	dead	dead	dead	dead	dead	dead	dead	dead	dead	dead	dead	dead	dead	dead	dead	dead	dead	dead	dead	dead	dead	dead	dead	dead	dead	dead	dead	dead	dead	dead	dead	dead	dead	dead	dead	dead	dead	dead	dead	dead	dead	dead	dead
35	0	2	0	0	0	0	1	0	0	0	0	0	dead	dead	dead	dead	dead	dead	dead	dead	dead	dead	dead	dead	dead	dead	dead	dead	dead	dead	dead	dead	dead	dead	dead	dead	dead	dead	dead	dead	dead	dead	dead	dead	dead	dead	dead	dead	dead
35	7	0	0	0	0	0	0	0	0	0	0	0	dead	dead	dead	dead	dead	dead	dead	dead	dead	dead	dead	dead	dead	dead	dead	dead	dead	dead	dead	dead	dead	dead	dead	dead	dead	dead	dead	dead	dead	dead	dead	dead	dead	dead	dead	dead	dead
35	12	3	0	0	0	0	0	0	0	0	0	0	dead	dead	dead	dead	dead	dead	dead	dead	dead	dead	dead	dead	dead	dead	dead	dead	dead	dead	dead	dead	dead	dead	dead	dead	dead	dead	dead	dead	dead	dead	dead	dead	dead	dead	dead	dead	dead
35	8	0	0	0	0	0	0	0	0	0	0	dead	dead	dead	dead	dead	dead	dead	dead	dead	dead	dead	dead	dead	dead	dead	dead	dead	dead	dead	dead	dead	dead	dead	dead	dead	dead	dead	dead	dead	dead	dead	dead	dead	dead	dead	dead	dead	dead
35	4	1	0	1	0	0	0	0	0	0	0	dead	dead	dead	dead	dead	dead	dead	dead	dead	dead	dead	dead	dead	dead	dead	dead	dead	dead	dead	dead	dead	dead	dead	dead	dead	dead	dead	dead	dead	dead	dead	dead	dead	dead	dead	dead	dead	dead
35	1	4	0	0	0	0	0	0	0	dead	dead	dead	dead	dead	dead	dead	dead	dead	dead	dead	dead	dead	dead	dead	dead	dead	dead	dead	dead	dead	dead	dead	dead	dead	dead	dead	dead	dead	dead	dead	dead	dead	dead	dead	dead	dead	dead	dead	dead
35	0	0	0	0	0	dead	dead	dead	dead	dead	dead	dead	dead	dead	dead	dead	dead	dead	dead	dead	dead	dead	dead	dead	dead	dead	dead	dead	dead	dead	dead	dead	dead	dead	dead	dead	dead	dead	dead	dead	dead	dead	dead	dead	dead	dead	dead	dead	dead
35	1	0	0	2	0	0	0	0	0	dead	dead	dead	dead	dead	dead	dead	dead	dead	dead	dead	dead	dead	dead	dead	dead	dead	dead	dead	dead	dead	dead	dead	dead	dead	dead	dead	dead	dead	dead	dead	dead	dead	dead	dead	dead	dead	dead	dead	dead
35	9	2	0	0	0	0	0	0	0	0	0	0	0	0	0	0	0	dead	dead	dead	dead	dead	dead	dead	dead	dead	dead	dead	dead	dead	dead	dead	dead	dead	dead	dead	dead	dead	dead	dead	dead	dead	dead	dead	dead	dead	dead	dead	dead
35	14	1	0	0	0	0	0	0	0	dead	dead	dead	dead	dead	dead	dead	dead	dead	dead	dead	dead	dead	dead	dead	dead	dead	dead	dead	dead	dead	dead	dead	dead	dead	dead	dead	dead	dead	dead	dead	dead	dead	dead	dead	dead	dead	dead	dead	dead
35	1	3	0	0	0	0	dead	dead	dead	dead	dead	dead	dead	dead	dead	dead	dead	dead	dead	dead	dead	dead	dead	dead	dead	dead	dead	dead	dead	dead	dead	dead	dead	dead	dead	dead	dead	dead	dead	dead	dead	dead	dead	dead	dead	dead	dead	dead	dead
35	0	0	0	0	0	0	dead	dead	dead	dead	dead	dead	dead	dead	dead	dead	dead	dead	dead	dead	dead	dead	dead	dead	dead	dead	dead	dead	dead	dead	dead	dead	dead	dead	dead	dead	dead	dead	dead	dead	dead	dead	dead	dead	dead	dead	dead	dead	dead
35	7	2	1	2	0	0	0	0	0	0	dead	dead	dead	dead	dead	dead	dead	dead	dead	dead	dead	dead	dead	dead	dead	dead	dead	dead	dead	dead	dead	dead	dead	dead	dead	dead	dead	dead	dead	dead	dead	dead	dead	dead	dead	dead	dead	dead	dead
35	3	3	0	0	0	0	0	0	0	dead	dead	dead	dead	dead	dead	dead	dead	dead	dead	dead	dead	dead	dead	dead	dead	dead	dead	dead	dead	dead	dead	dead	dead	dead	dead	dead	dead	dead	dead	dead	dead	dead	dead	dead	dead	dead	dead	dead	dead
35	0	0	0	0	0	0	0	0	0	dead	dead	dead	dead	dead	dead	dead	dead	dead	dead	dead	dead	dead	dead	dead	dead	dead	dead	dead	dead	dead	dead	dead	dead	dead	dead	dead	dead	dead	dead	dead	dead	dead	dead	dead	dead	dead	dead	dead	dead
35	0	0	0	0	0	0	0	0	dead	dead	dead	dead	dead	dead	dead	dead	dead	dead	dead	dead	dead	dead	dead	dead	dead	dead	dead	dead	dead	dead	dead	dead	dead	dead	dead	dead	dead	dead	dead	dead	dead	dead	dead	dead	dead	dead	dead	dead	dead
35	0	0	0	0	0	0	0	0	0	0	0	0	0	dead	dead	dead	dead	dead	dead	dead	dead	dead	dead	dead	dead	dead	dead	dead	dead	dead	dead	dead	dead	dead	dead	dead	dead	dead	dead	dead	dead	dead	dead	dead	dead	dead	dead	dead	dead
35	0	0	0	0	0	0	dead	dead	dead	dead	dead	dead	dead	dead	dead	dead	dead	dead	dead	dead	dead	dead	dead	dead	dead	dead	dead	dead	dead	dead	dead	dead	dead	dead	dead	dead	dead	dead	dead	dead	dead	dead	dead	dead	dead	dead	dead	dead	dead
35	0	5	0	0	0	0	0	0	0	0	1	0	0	0	dead	dead	dead	dead	dead	dead	dead	dead	dead	dead	dead	dead	dead	dead	dead	dead	dead	dead	dead	dead	dead	dead	dead	dead	dead	dead	dead	dead	dead	dead	dead	dead	dead	dead	dead
35	0	2	0	0	0	dead	dead	dead	dead	dead	dead	dead	dead	dead	dead	dead	dead	dead	dead	dead	dead	dead	dead	dead	dead	dead	dead	dead	dead	dead	dead	dead	dead	dead	dead	dead	dead	dead	dead	dead	dead	dead	dead	dead	dead	dead	dead	dead	dead
35	10	3	0	0	0	0	0	0	0	dead	dead	dead	dead	dead	dead	dead	dead	dead	dead	dead	dead	dead	dead	dead	dead	dead	dead	dead	dead	dead	dead	dead	dead	dead	dead	dead	dead	dead	dead	dead	dead	dead	dead	dead	dead	dead	dead	dead	dead
35	8	2	0	0	0	0	0	0	0	0	dead	dead	dead	dead	dead	dead	dead	dead	dead	dead	dead	dead	dead	dead	dead	dead	dead	dead	dead	dead	dead	dead	dead	dead	dead	dead	dead	dead	dead	dead	dead	dead	dead	dead	dead	dead	dead	dead	dead
35	0	0	0	0	0	0	0	0	0	0	dead	dead	dead	dead	dead	dead	dead	dead	dead	dead	dead	dead	dead	dead	dead	dead	dead	dead	dead	dead	dead	dead	dead	dead	dead	dead	dead	dead	dead	dead	dead	dead	dead	dead	dead	dead	dead	dead	dead
35	0	dead	dead	dead	dead	dead	dead	dead	dead	dead	dead	dead	dead	dead	dead	dead	dead	dead	dead	dead	dead	dead	dead	dead	dead	dead	dead	dead	dead	dead	dead	dead	dead	dead	dead	dead	dead	dead	dead	dead	dead	dead	dead	dead	dead	dead	dead	dead	dead
35	0	0	0	0	0	dead	dead	dead	dead	dead	dead	dead	dead	dead	dead	dead	dead	dead	dead	dead	dead	dead	dead	dead	dead	dead	dead	dead	dead	dead	dead	dead	dead	dead	dead	dead	dead	dead	dead	dead	dead	dead	dead	dead	dead	dead	dead	dead	dead
35	0	0	dead	dead	dead	dead	dead	dead	dead	dead	dead	dead	dead	dead	dead	dead	dead	dead	dead	dead	dead	dead	dead	dead	dead	dead	dead	dead	dead	dead	dead	dead	dead	dead	dead	dead	dead	dead	dead	dead	dead	dead	dead	dead	dead	dead	dead	dead	dead
35	0	0	0	0	0	dead	dead	dead	dead	dead	dead	dead	dead	dead	dead	dead	dead	dead	dead	dead	dead	dead	dead	dead	dead	dead	dead	dead	dead	dead	dead	dead	dead	dead	dead	dead	dead	dead	dead	dead	dead	dead	dead	dead	dead	dead	dead	dead	dead
35	0	0	0	0	0	0	2	dead	dead	dead	dead	dead	dead	dead	dead	dead	dead	dead	dead	dead	dead	dead	dead	dead	dead	dead	dead	dead	dead	dead	dead	dead	dead	dead	dead	dead	dead	dead	dead	dead	dead	dead	dead	dead	dead	dead	dead	dead	dead
35	0	1	1	0	0	0	0	dead	dead	dead	dead	dead	dead	dead	dead	dead	dead	dead	dead	dead	dead	dead	dead	dead	dead	dead	dead	dead	dead	dead	dead	dead	dead	dead	dead	dead	dead	dead	dead	dead	dead	dead	dead	dead	dead	dead	dead	dead	dead
35	0	0	0	0	0	0	0	dead	dead	dead	dead	dead	dead	dead	dead	dead	dead	dead	dead	dead	dead	dead	dead	dead	dead	dead	dead	dead	dead	dead	dead	dead	dead	dead	dead	dead	dead	dead	dead	dead	dead	dead	dead	dead	dead	dead	dead	dead	dead
35	0	6	2	0	0	0	0	0	0	dead	dead	dead	dead	dead	dead	dead	dead	dead	dead	dead	dead	dead	dead	dead	dead	dead	dead	dead	dead	dead	dead	dead	dead	dead	dead	dead	dead	dead	dead	dead	dead	dead	dead	dead	dead	dead	dead	dead	dead
35	0	0	0	0	0	0	dead	dead	dead	dead	dead	dead	dead	dead	dead	dead	dead	dead	dead	dead	dead	dead	dead	dead	dead	dead	dead	dead	dead	dead	dead	dead	dead	dead	dead	dead	dead	dead	dead	dead	dead	dead	dead	dead	dead	dead	dead	dead	dead
35	19	0	0	4	0	dead	dead	dead	dead	dead	dead	dead	dead	dead	dead	dead	dead	dead	dead	dead	dead	dead	dead	dead	dead	dead	dead	dead	dead	dead	dead	dead	dead	dead	dead	dead	dead	dead	dead	dead	dead	dead	dead	dead	dead	dead	dead	dead	dead
35	10	5	3	0	0	0	dead	dead	dead	dead	dead	dead	dead	dead	dead	dead	dead	dead	dead	dead	dead	dead	dead	dead	dead	dead	dead	dead	dead	dead	dead	dead	dead	dead	dead	dead	dead	dead	dead	dead	dead	dead	dead	dead	dead	dead	dead	dead	dead
35	11	7	0	1	0	0	0	0	0	0	dead	dead	dead	dead	dead	dead	dead	dead	dead	dead	dead	dead	dead	dead	dead	dead	dead	dead	dead	dead	dead	dead	dead	dead	dead	dead	dead	dead	dead	dead	dead	dead	dead	dead	dead	dead	dead	dead	dead
35	10	7	0	1	0	0	0	0	dead	dead	dead	dead	dead	dead	dead	dead	dead	dead	dead	dead	dead	dead	dead	dead	dead	dead	dead	dead	dead	dead	dead	dead	dead	dead	dead	dead	dead	dead	dead	dead	dead	dead	dead	dead	dead	dead	dead	dead	dead
35	12	11	1	1	0	0	0	0	0	0	0	dead	dead	dead	dead	dead	dead	dead	dead	dead	dead	dead	dead	dead	dead	dead	dead	dead	dead	dead	dead	dead	dead	dead	dead	dead	dead	dead	dead	dead	dead	dead	dead	dead	dead	dead	dead	dead	dead
35	8	0	0	0	0	0	0	0	dead	dead	dead	dead	dead	dead	dead	dead	dead	dead	dead	dead	dead	dead	dead	dead	dead	dead	dead	dead	dead	dead	dead	dead	dead	dead	dead	dead	dead	dead	dead	dead	dead	dead	dead	dead	dead	dead	dead	dead	dead
35	0	0	0	0	0	0	0	0	0	0	0	dead	dead	dead	dead	dead	dead	dead	dead	dead	dead	dead	dead	dead	dead	dead	dead	dead	dead	dead	dead	dead	dead	dead	dead	dead	dead	dead	dead	dead	dead	dead	dead	dead	dead	dead	dead	dead	dead
35	17	13	5	0	0	0	1	0	0	dead	dead	dead	dead	dead	dead	dead	dead	dead	dead	dead	dead	dead	dead	dead	dead	dead	dead	dead	dead	dead	dead	dead	dead	dead	dead	dead	dead	dead	dead	dead	dead	dead	dead	dead	dead	dead	dead	dead	dead
35	0	1	0	0	0	0	0	0	dead	dead	dead	dead	dead	dead	dead	dead	dead	dead	dead	dead	dead	dead	dead	dead	dead	dead	dead	dead	dead	dead	dead	dead	dead	dead	dead	dead	dead	dead	dead	dead	dead	dead	dead	dead	dead	dead	dead	dead	dead
35	0	5	0	0	0	0	0	0	0	0	dead	dead	dead	dead	dead	dead	dead	dead	dead	dead	dead	dead	dead	dead	dead	dead	dead	dead	dead	dead	dead	dead	dead	dead	dead	dead	dead	dead	dead	dead	dead	dead	dead	dead	dead	dead	dead	dead	dead
35	1	2	0	2	0	0	0	0	dead	dead	dead	dead	dead	dead	dead	dead	dead	dead	dead	dead	dead	dead	dead	dead	dead	dead	dead	dead	dead	dead	dead	dead	dead	dead	dead	dead	dead	dead	dead	dead	dead	dead	dead	dead	dead	dead	dead	dead	dead
35	1	2	3	0	0	0	0	0	0	0	0	0	dead	dead	dead	dead	dead	dead	dead	dead	dead	dead	dead	dead	dead	dead	dead	dead	dead	dead	dead	dead	dead	dead	dead	dead	dead	dead	dead	dead	dead	dead	dead	dead	dead	dead	dead	dead	dead
[truncated: 32 more columns]
